# Supplementary material for: Identification of clade-wide putative cis-regulatory elements from conserved non-coding sequences in Cucurbitaceae genomes
Source: Hortic Res. 2023 Feb 28;10(4):uhad038. doi: 10.1093/hr/uhad038 (PMC10548412; doi:10.1093/hr/uhad038)
Supplement: Web_Material_uhad038 [file web_material_uhad038.zip]

Archive with 14 entries (14 files):
- Supplementary-20221227.docx
- Supplementary_TableS1-S11.xlsx
- Supp_Fig_S1.tif
- Supp_Fig_S10.tiff
- Supp_Fig_S11.tif
- Supp_Fig_S12.tif
- Supp_Fig_S2.tiff
- Supp_Fig_S3.tiff
- Supp_Fig_S4.tif
- Supp_Fig_S5.tiff
- Supp_Fig_S6.tiff
- Supp_Fig_S7.tiff
- Supp_Fig_S8.tiff
- Supp_Fig_S9.tiff
