# Supplementary material for: Identification of clade-wide putative cis-regulatory elements from conserved non-coding sequences in Cucurbitaceae genomes
Source: Hortic Res. 2023 Feb 28;10(4):uhad038. doi: 10.1093/hr/uhad038 (PMC10548412; doi:10.1093/hr/uhad038)
Supplement: Web_Material_uhad038 [file web_material_uhad038.zip › Supplementary_TableS1-S11.xlsx]

## Sheet: Table S1
Table S1: All mostCons-elements in cucumber
CHR	START	END	ID	SCORE	STRAND
chr1	22874	22944	chr1.1	0	+
chr1	23492	23604	chr1.2	0	+
chr1	23689	23766	chr1.3	0	+
chr1	25445	25505	chr1.4	0	+
chr1	25508	25525	chr1.5	0	+
chr1	30226	30303	chr1.6	0	+
chr1	30839	30877	chr1.7	0	+
chr1	30935	30963	chr1.8	0	+
chr1	31920	32011	chr1.9	0	+
chr1	32012	32086	chr1.10	0	+
chr1	32102	32279	chr1.11	0	+
chr1	32319	32459	chr1.12	0	+
chr1	33597	33610	chr1.13	0	+
chr1	38618	38650	chr1.14	0	+
chr1	39308	39583	chr1.15	0	+
chr1	39759	40008	chr1.16	0	+
chr1	40551	40749	chr1.17	0	+
chr1	40762	41058	chr1.18	0	+
chr1	41104	41156	chr1.19	0	+
chr1	41169	41212	chr1.20	0	+
chr1	42713	43237	chr1.21	0	+
chr1	44130	44209	chr1.22	0	+
chr1	44225	44423	chr1.23	0	+
chr1	44497	44922	chr1.24	0	+
chr1	45014	45059	chr1.25	0	+
chr1	45827	45845	chr1.26	0	+
chr1	46775	46804	chr1.27	0	+
chr1	46913	47007	chr1.28	0	+
chr1	50296	50515	chr1.29	0	+
chr1	50937	51117	chr1.30	0	+
chr1	51343	51378	chr1.31	0	+
chr1	51447	51486	chr1.32	0	+
chr1	51632	51992	chr1.33	0	+
chr1	57298	57480	chr1.34	0	+
chr1	57610	57717	chr1.35	0	+
chr1	58924	59012	chr1.36	0	+
chr1	59235	59276	chr1.37	0	+
chr1	59317	59326	chr1.38	0	+
chr1	59472	59836	chr1.39	0	+
chr1	59852	59892	chr1.40	0	+
chr1	60146	60232	chr1.41	0	+
chr1	60239	60358	chr1.42	0	+
chr1	60396	60430	chr1.43	0	+
chr1	60446	60515	chr1.44	0	+
chr1	60701	60721	chr1.45	0	+
chr1	60768	60796	chr1.46	0	+
chr1	61152	61194	chr1.47	0	+
chr1	61588	61620	chr1.48	0	+
chr1	61628	61651	chr1.49	0	+
chr1	61899	61971	chr1.50	0	+
chr1	62011	62058	chr1.51	0	+
chr1	62538	62591	chr1.52	0	+
chr1	62939	63002	chr1.53	0	+
chr1	64355	64743	chr1.54	0	+
chr1	64834	65281	chr1.55	0	+
chr1	65294	65418	chr1.56	0	+
chr1	65487	65563	chr1.57	0	+
chr1	69233	69311	chr1.58	0	+
chr1	69899	69933	chr1.59	0	+
chr1	70599	70677	chr1.60	0	+
chr1	70758	70860	chr1.61	0	+
chr1	71016	71063	chr1.62	0	+
chr1	71080	71134	chr1.63	0	+
chr1	71766	71859	chr1.64	0	+
chr1	72159	72272	chr1.65	0	+
chr1	73246	73413	chr1.66	0	+
chr1	73496	73621	chr1.67	0	+
chr1	73897	74016	chr1.68	0	+
chr1	74043	74248	chr1.69	0	+
chr1	74302	74491	chr1.70	0	+
chr1	74525	74642	chr1.71	0	+
chr1	74890	75010	chr1.72	0	+
chr1	75082	75270	chr1.73	0	+
chr1	75348	75496	chr1.74	0	+
chr1	75607	75698	chr1.75	0	+
chr1	75750	76869	chr1.76	0	+
chr1	77003	77506	chr1.77	0	+
chr1	77583	77882	chr1.78	0	+
chr1	81513	82107	chr1.79	0	+
chr1	82275	82308	chr1.80	0	+
chr1	82340	82378	chr1.81	0	+
chr1	82751	82886	chr1.82	0	+
chr1	82964	83094	chr1.83	0	+
chr1	83134	83371	chr1.84	0	+
chr1	83514	83538	chr1.85	0	+
chr1	83569	83613	chr1.86	0	+
chr1	84292	84329	chr1.87	0	+
chr1	84438	84679	chr1.88	0	+
chr1	86508	86754	chr1.89	0	+
chr1	89015	89060	chr1.90	0	+
chr1	89240	89369	chr1.91	0	+
chr1	89398	89522	chr1.92	0	+
chr1	89641	90852	chr1.93	0	+
chr1	91351	91689	chr1.94	0	+
chr1	91761	91965	chr1.95	0	+
chr1	95129	95386	chr1.96	0	+
chr1	95432	95722	chr1.97	0	+
chr1	95755	95844	chr1.98	0	+
chr1	95892	95927	chr1.99	0	+
chr1	95992	97110	chr1.100	0	+
chr1	103025	103175	chr1.101	0	+
chr1	103637	103808	chr1.102	0	+
chr1	107046	107219	chr1.103	0	+
chr1	107457	107585	chr1.104	0	+
chr1	107643	107712	chr1.105	0	+
chr1	109623	109880	chr1.106	0	+
chr1	114585	114826	chr1.107	0	+
chr1	115124	115237	chr1.108	0	+
chr1	115308	115341	chr1.109	0	+
chr1	115443	115502	chr1.110	0	+
chr1	116430	116454	chr1.111	0	+
chr1	116707	116771	chr1.112	0	+
chr1	116848	116913	chr1.113	0	+
chr1	117247	117373	chr1.114	0	+
chr1	117457	117581	chr1.115	0	+
chr1	118054	118193	chr1.116	0	+
chr1	118263	118387	chr1.117	0	+
chr1	118490	118560	chr1.118	0	+
chr1	118627	118754	chr1.119	0	+
chr1	118858	119130	chr1.120	0	+
chr1	119198	119288	chr1.121	0	+
chr1	119384	119486	chr1.122	0	+
chr1	119583	119730	chr1.123	0	+
chr1	119774	119886	chr1.124	0	+
chr1	119955	120117	chr1.125	0	+
chr1	120137	120207	chr1.126	0	+
chr1	120222	120256	chr1.127	0	+
chr1	120266	120351	chr1.128	0	+
chr1	120498	120515	chr1.129	0	+
chr1	122335	122467	chr1.130	0	+
chr1	122551	122681	chr1.131	0	+
chr1	124414	124561	chr1.132	0	+
chr1	124683	125037	chr1.133	0	+
chr1	125132	125186	chr1.134	0	+
chr1	125285	125519	chr1.135	0	+
chr1	125573	125711	chr1.136	0	+
chr1	125802	125837	chr1.137	0	+
chr1	126354	126403	chr1.138	0	+
chr1	126482	126540	chr1.139	0	+
chr1	126780	126929	chr1.140	0	+
chr1	127017	127113	chr1.141	0	+
chr1	127670	127741	chr1.142	0	+
chr1	128918	129003	chr1.143	0	+
chr1	129062	129160	chr1.144	0	+
chr1	129344	129358	chr1.145	0	+
chr1	129509	129577	chr1.146	0	+
chr1	129670	129751	chr1.147	0	+
chr1	129936	130033	chr1.148	0	+
chr1	130225	130275	chr1.149	0	+
chr1	130896	130947	chr1.150	0	+
chr1	130951	131010	chr1.151	0	+
chr1	131096	131140	chr1.152	0	+
chr1	131152	131181	chr1.153	0	+
chr1	132603	132652	chr1.154	0	+
chr1	132778	132849	chr1.155	0	+
chr1	132979	133055	chr1.156	0	+
chr1	133213	133231	chr1.157	0	+
chr1	137709	137722	chr1.158	0	+
chr1	138060	138075	chr1.159	0	+
chr1	138124	138191	chr1.160	0	+
chr1	138303	138540	chr1.161	0	+
chr1	138614	138841	chr1.162	0	+
chr1	140021	140086	chr1.163	0	+
chr1	140101	140163	chr1.164	0	+
chr1	140193	140368	chr1.165	0	+
chr1	141010	141438	chr1.166	0	+
chr1	141512	141674	chr1.167	0	+
chr1	142174	142213	chr1.168	0	+
chr1	142360	142581	chr1.169	0	+
chr1	144374	144670	chr1.170	0	+
chr1	144718	144851	chr1.171	0	+
chr1	144913	145043	chr1.172	0	+
chr1	145113	145263	chr1.173	0	+
chr1	145428	145544	chr1.174	0	+
chr1	145744	145830	chr1.175	0	+
chr1	145917	146037	chr1.176	0	+
chr1	146079	146214	chr1.177	0	+
chr1	148643	148702	chr1.178	0	+
chr1	148736	148778	chr1.179	0	+
chr1	148984	149118	chr1.180	0	+
chr1	153028	153213	chr1.181	0	+
chr1	155302	155364	chr1.182	0	+
chr1	155628	155827	chr1.183	0	+
chr1	155901	156067	chr1.184	0	+
chr1	156097	156315	chr1.185	0	+
chr1	158210	158354	chr1.186	0	+
chr1	158432	158457	chr1.187	0	+
chr1	158515	158647	chr1.188	0	+
chr1	159717	159852	chr1.189	0	+
chr1	159930	159983	chr1.190	0	+
chr1	160028	160153	chr1.191	0	+
chr1	160166	160478	chr1.192	0	+
chr1	160490	160550	chr1.193	0	+
chr1	160618	160751	chr1.194	0	+
chr1	160780	161015	chr1.195	0	+
chr1	161076	161141	chr1.196	0	+
chr1	161184	161240	chr1.197	0	+
chr1	161411	161475	chr1.198	0	+
chr1	161487	161498	chr1.199	0	+
chr1	161616	161690	chr1.200	0	+
chr1	161707	161798	chr1.201	0	+
chr1	161835	161849	chr1.202	0	+
chr1	161896	161927	chr1.203	0	+
chr1	161949	162029	chr1.204	0	+
chr1	162059	162138	chr1.205	0	+
chr1	162156	162212	chr1.206	0	+
chr1	162223	162259	chr1.207	0	+
chr1	162289	162325	chr1.208	0	+
chr1	162394	162467	chr1.209	0	+
chr1	162551	162624	chr1.210	0	+
chr1	162645	162686	chr1.211	0	+
chr1	162711	162971	chr1.212	0	+
chr1	163008	163046	chr1.213	0	+
chr1	163088	163215	chr1.214	0	+
chr1	163229	163289	chr1.215	0	+
chr1	163325	163508	chr1.216	0	+
chr1	163518	163545	chr1.217	0	+
chr1	163563	163926	chr1.218	0	+
chr1	163961	164144	chr1.219	0	+
chr1	164163	164468	chr1.220	0	+
chr1	168332	168396	chr1.221	0	+
chr1	168410	168477	chr1.222	0	+
chr1	169182	169257	chr1.223	0	+
chr1	169976	170369	chr1.224	0	+
chr1	170619	170694	chr1.225	0	+
chr1	170719	170769	chr1.226	0	+
chr1	170993	171078	chr1.227	0	+
chr1	171273	171366	chr1.228	0	+
chr1	171545	171599	chr1.229	0	+
chr1	171700	171817	chr1.230	0	+
chr1	171905	171983	chr1.231	0	+
chr1	172010	172060	chr1.232	0	+
chr1	180790	180846	chr1.233	0	+
chr1	181450	181470	chr1.234	0	+
chr1	181526	181573	chr1.235	0	+
chr1	181642	181697	chr1.236	0	+
chr1	181824	182147	chr1.237	0	+
chr1	182376	182409	chr1.238	0	+
chr1	182514	182538	chr1.239	0	+
chr1	182571	182629	chr1.240	0	+
chr1	182841	183198	chr1.241	0	+
chr1	183307	183355	chr1.242	0	+
chr1	183423	183483	chr1.243	0	+
chr1	183515	183535	chr1.244	0	+
chr1	183586	183643	chr1.245	0	+
chr1	183803	183859	chr1.246	0	+
chr1	183889	183933	chr1.247	0	+
chr1	184304	184324	chr1.248	0	+
chr1	184589	184643	chr1.249	0	+
chr1	184766	184810	chr1.250	0	+
chr1	184909	185127	chr1.251	0	+
chr1	185237	185271	chr1.252	0	+
chr1	185287	185505	chr1.253	0	+
chr1	185622	185691	chr1.254	0	+
chr1	185880	185905	chr1.255	0	+
chr1	189567	189605	chr1.256	0	+
chr1	189632	189673	chr1.257	0	+
chr1	190160	190228	chr1.258	0	+
chr1	190704	190740	chr1.259	0	+
chr1	190950	190996	chr1.260	0	+
chr1	191075	191252	chr1.261	0	+
chr1	191453	191470	chr1.262	0	+
chr1	191480	191618	chr1.263	0	+
chr1	191749	191926	chr1.264	0	+
chr1	191990	192067	chr1.265	0	+
chr1	192140	192160	chr1.266	0	+
chr1	195117	195149	chr1.267	0	+
chr1	195562	195610	chr1.268	0	+
chr1	195685	195707	chr1.269	0	+
chr1	197794	197920	chr1.270	0	+
chr1	197962	198029	chr1.271	0	+
chr1	198053	198221	chr1.272	0	+
chr1	198293	198436	chr1.273	0	+
chr1	198772	198965	chr1.274	0	+
chr1	199070	199126	chr1.275	0	+
chr1	199282	199505	chr1.276	0	+
chr1	201034	201131	chr1.277	0	+
chr1	201184	201529	chr1.278	0	+
chr1	201673	201820	chr1.279	0	+
chr1	201988	202106	chr1.280	0	+
chr1	202204	202306	chr1.281	0	+
chr1	202396	202486	chr1.282	0	+
chr1	202521	202581	chr1.283	0	+
chr1	202777	202859	chr1.284	0	+
chr1	202977	203043	chr1.285	0	+
chr1	203106	203404	chr1.286	0	+
chr1	203877	204056	chr1.287	0	+
chr1	204194	204240	chr1.288	0	+
chr1	204419	204517	chr1.289	0	+
chr1	204569	204627	chr1.290	0	+
chr1	204660	204718	chr1.291	0	+
chr1	204983	205017	chr1.292	0	+
chr1	205276	205324	chr1.293	0	+
chr1	206071	206359	chr1.294	0	+
chr1	206360	206420	chr1.295	0	+
chr1	206428	206514	chr1.296	0	+
chr1	208329	208371	chr1.297	0	+
chr1	208470	208502	chr1.298	0	+
chr1	208536	208607	chr1.299	0	+
chr1	208850	209142	chr1.300	0	+
chr1	209471	209511	chr1.301	0	+
chr1	209687	209867	chr1.302	0	+
chr1	209894	210138	chr1.303	0	+
chr1	210338	210641	chr1.304	0	+
chr1	210722	210816	chr1.305	0	+
chr1	214135	214503	chr1.306	0	+
chr1	214717	214914	chr1.307	0	+
chr1	214954	215101	chr1.308	0	+
chr1	215960	216152	chr1.309	0	+
chr1	216816	216846	chr1.310	0	+
chr1	216849	217014	chr1.311	0	+
chr1	217025	217156	chr1.312	0	+
chr1	217163	217294	chr1.314	0	+
chr1	217456	217577	chr1.315	0	+
chr1	217674	217975	chr1.316	0	+
chr1	219784	220009	chr1.317	0	+
chr1	220087	220274	chr1.318	0	+
chr1	222623	222758	chr1.319	0	+
chr1	222809	223029	chr1.320	0	+
chr1	223044	223096	chr1.321	0	+
chr1	224880	225085	chr1.322	0	+
chr1	225111	225182	chr1.323	0	+
chr1	225192	225418	chr1.324	0	+
chr1	225441	225485	chr1.325	0	+
chr1	225539	225718	chr1.326	0	+
chr1	225812	226004	chr1.327	0	+
chr1	226012	226193	chr1.328	0	+
chr1	228587	228609	chr1.329	0	+
chr1	228647	228676	chr1.330	0	+
chr1	229041	229345	chr1.331	0	+
chr1	229421	229505	chr1.332	0	+
chr1	229590	229632	chr1.333	0	+
chr1	229684	229835	chr1.334	0	+
chr1	230390	230759	chr1.335	0	+
chr1	230826	230925	chr1.336	0	+
chr1	231581	231672	chr1.337	0	+
chr1	231741	231993	chr1.338	0	+
chr1	232189	232286	chr1.339	0	+
chr1	232402	232492	chr1.340	0	+
chr1	232710	232780	chr1.341	0	+
chr1	233541	233599	chr1.342	0	+
chr1	233635	233798	chr1.343	0	+
chr1	234006	234033	chr1.344	0	+
chr1	234213	234252	chr1.345	0	+
chr1	234409	234449	chr1.346	0	+
chr1	234485	234602	chr1.347	0	+
chr1	237439	237530	chr1.348	0	+
chr1	237550	237581	chr1.349	0	+
chr1	237624	237658	chr1.350	0	+
chr1	237731	237996	chr1.351	0	+
chr1	238009	238278	chr1.352	0	+
chr1	238357	238497	chr1.353	0	+
chr1	238510	238920	chr1.354	0	+
chr1	238983	239015	chr1.355	0	+
chr1	239079	239126	chr1.356	0	+
chr1	239155	239275	chr1.357	0	+
chr1	239342	239406	chr1.358	0	+
chr1	239530	239564	chr1.359	0	+
chr1	239648	239831	chr1.360	0	+
chr1	239929	240107	chr1.361	0	+
chr1	240891	241149	chr1.362	0	+
chr1	241193	241442	chr1.363	0	+
chr1	241573	241769	chr1.364	0	+
chr1	241842	242035	chr1.365	0	+
chr1	242258	242393	chr1.366	0	+
chr1	242472	242504	chr1.367	0	+
chr1	242719	242790	chr1.368	0	+
chr1	243008	243233	chr1.369	0	+
chr1	243284	243445	chr1.370	0	+
chr1	244024	244145	chr1.371	0	+
chr1	244211	244359	chr1.372	0	+
chr1	244490	244608	chr1.373	0	+
chr1	244977	245003	chr1.374	0	+
chr1	245169	245181	chr1.375	0	+
chr1	245645	245665	chr1.376	0	+
chr1	245867	246050	chr1.377	0	+
chr1	246206	246339	chr1.378	0	+
chr1	246411	246449	chr1.379	0	+
chr1	246559	246611	chr1.380	0	+
chr1	246707	246769	chr1.381	0	+
chr1	246923	246973	chr1.382	0	+
chr1	246978	247001	chr1.383	0	+
chr1	247671	247772	chr1.384	0	+
chr1	248733	248813	chr1.385	0	+
chr1	248865	249189	chr1.386	0	+
chr1	249315	249395	chr1.387	0	+
chr1	249410	249435	chr1.388	0	+
chr1	249472	249718	chr1.389	0	+
chr1	252777	252815	chr1.390	0	+
chr1	252894	252968	chr1.391	0	+
chr1	253191	253337	chr1.392	0	+
chr1	253487	253559	chr1.393	0	+
chr1	253748	253889	chr1.394	0	+
chr1	253968	254043	chr1.395	0	+
chr1	257391	257462	chr1.396	0	+
chr1	260135	260186	chr1.397	0	+
chr1	261534	261613	chr1.398	0	+
chr1	261802	261880	chr1.400	0	+
chr1	262009	262246	chr1.401	0	+
chr1	262322	262545	chr1.402	0	+
chr1	262563	262692	chr1.403	0	+
chr1	262780	262815	chr1.404	0	+
chr1	263052	263750	chr1.405	0	+
chr1	263900	264036	chr1.406	0	+
chr1	264370	265023	chr1.407	0	+
chr1	265122	265179	chr1.408	0	+
chr1	265504	265624	chr1.409	0	+
chr1	266287	266300	chr1.410	0	+
chr1	266624	266706	chr1.411	0	+
chr1	266790	266864	chr1.412	0	+
chr1	266942	266962	chr1.413	0	+
chr1	267059	267154	chr1.414	0	+
chr1	267478	267529	chr1.415	0	+
chr1	267586	267669	chr1.416	0	+
chr1	267940	268088	chr1.417	0	+
chr1	268158	268672	chr1.418	0	+
chr1	270759	270819	chr1.419	0	+
chr1	270851	270877	chr1.420	0	+
chr1	271067	271548	chr1.421	0	+
chr1	273291	273499	chr1.422	0	+
chr1	273661	273688	chr1.423	0	+
chr1	276132	276236	chr1.424	0	+
chr1	276245	276268	chr1.425	0	+
chr1	276351	276374	chr1.426	0	+
chr1	276385	276409	chr1.427	0	+
chr1	276459	276518	chr1.428	0	+
chr1	276593	276629	chr1.429	0	+
chr1	276787	276995	chr1.430	0	+
chr1	277280	277319	chr1.431	0	+
chr1	277505	277794	chr1.432	0	+
chr1	277843	277986	chr1.433	0	+
chr1	278029	278443	chr1.434	0	+
chr1	278472	279287	chr1.435	0	+
chr1	279331	279458	chr1.436	0	+
chr1	279510	279547	chr1.437	0	+
chr1	279557	279587	chr1.438	0	+
chr1	279694	279724	chr1.439	0	+
chr1	279813	279926	chr1.440	0	+
chr1	280112	280245	chr1.441	0	+
chr1	280273	280461	chr1.442	0	+
chr1	280481	280526	chr1.443	0	+
chr1	280567	280601	chr1.444	0	+
chr1	280689	280804	chr1.445	0	+
chr1	280894	280996	chr1.446	0	+
chr1	281034	281378	chr1.447	0	+
chr1	281407	281466	chr1.448	0	+
chr1	281513	281593	chr1.449	0	+
chr1	281624	281647	chr1.450	0	+
chr1	281758	281821	chr1.451	0	+
chr1	282177	282279	chr1.452	0	+
chr1	282328	282426	chr1.453	0	+
chr1	282631	282665	chr1.454	0	+
chr1	283374	283428	chr1.455	0	+
chr1	283544	283568	chr1.456	0	+
chr1	283605	284647	chr1.457	0	+
chr1	284744	284955	chr1.458	0	+
chr1	285027	285527	chr1.459	0	+
chr1	285621	285920	chr1.460	0	+
chr1	285978	286037	chr1.461	0	+
chr1	286176	286225	chr1.462	0	+
chr1	286260	286425	chr1.463	0	+
chr1	286465	286521	chr1.464	0	+
chr1	286779	287183	chr1.465	0	+
chr1	290503	290673	chr1.466	0	+
chr1	290745	290831	chr1.467	0	+
chr1	290850	291145	chr1.468	0	+
chr1	291269	291384	chr1.469	0	+
chr1	291418	291504	chr1.470	0	+
chr1	291606	291674	chr1.471	0	+
chr1	291816	291899	chr1.472	0	+
chr1	291921	291950	chr1.473	0	+
chr1	291970	294363	chr1.474	0	+
chr1	294380	294619	chr1.475	0	+
chr1	294666	294843	chr1.476	0	+
chr1	294865	295059	chr1.477	0	+
chr1	295158	295285	chr1.478	0	+
chr1	295324	295444	chr1.479	0	+
chr1	296821	296873	chr1.480	0	+
chr1	296955	296993	chr1.481	0	+
chr1	297075	297673	chr1.482	0	+
chr1	301473	301758	chr1.483	0	+
chr1	302970	303062	chr1.484	0	+
chr1	303190	303304	chr1.485	0	+
chr1	310936	311048	chr1.486	0	+
chr1	311099	312993	chr1.487	0	+
chr1	313059	313105	chr1.488	0	+
chr1	313857	313963	chr1.489	0	+
chr1	314002	314041	chr1.490	0	+
chr1	314993	315145	chr1.491	0	+
chr1	315169	315189	chr1.492	0	+
chr1	315301	315435	chr1.493	0	+
chr1	315454	315504	chr1.494	0	+
chr1	316114	316196	chr1.495	0	+
chr1	316520	316689	chr1.496	0	+
chr1	317810	317879	chr1.497	0	+
chr1	318265	318299	chr1.498	0	+
chr1	318312	318388	chr1.499	0	+
chr1	318437	318869	chr1.500	0	+
chr1	318926	318992	chr1.501	0	+
chr1	319969	320013	chr1.502	0	+
chr1	320037	320214	chr1.503	0	+
chr1	320338	320370	chr1.504	0	+
chr1	320431	320635	chr1.505	0	+
chr1	320684	320721	chr1.506	0	+
chr1	320816	320885	chr1.507	0	+
chr1	321560	321632	chr1.508	0	+
chr1	323374	323412	chr1.509	0	+
chr1	323577	323645	chr1.510	0	+
chr1	326180	326259	chr1.511	0	+
chr1	326320	326356	chr1.512	0	+
chr1	327912	327925	chr1.513	0	+
chr1	328261	328287	chr1.514	0	+
chr1	328724	328792	chr1.515	0	+
chr1	328811	328894	chr1.516	0	+
chr1	328974	329615	chr1.517	0	+
chr1	333695	333753	chr1.518	0	+
chr1	333902	334040	chr1.519	0	+
chr1	335471	335573	chr1.520	0	+
chr1	335666	335829	chr1.521	0	+
chr1	335924	336024	chr1.522	0	+
chr1	336031	336076	chr1.523	0	+
chr1	336244	336353	chr1.524	0	+
chr1	336659	336885	chr1.525	0	+
chr1	337242	337296	chr1.526	0	+
chr1	337514	337628	chr1.527	0	+
chr1	337666	337838	chr1.528	0	+
chr1	338274	338518	chr1.529	0	+
chr1	338573	338724	chr1.530	0	+
chr1	339165	339504	chr1.531	0	+
chr1	340632	340659	chr1.532	0	+
chr1	340670	340933	chr1.533	0	+
chr1	343139	343263	chr1.534	0	+
chr1	343422	343662	chr1.535	0	+
chr1	346804	346828	chr1.536	0	+
chr1	346863	346988	chr1.537	0	+
chr1	347030	347058	chr1.538	0	+
chr1	347161	347357	chr1.539	0	+
chr1	347387	347431	chr1.540	0	+
chr1	347614	348206	chr1.541	0	+
chr1	348254	348289	chr1.542	0	+
chr1	348446	348645	chr1.543	0	+
chr1	348700	348951	chr1.544	0	+
chr1	349814	349974	chr1.545	0	+
chr1	350025	350332	chr1.546	0	+
chr1	350445	350609	chr1.547	0	+
chr1	350733	351022	chr1.548	0	+
chr1	351102	351289	chr1.549	0	+
chr1	351848	352051	chr1.550	0	+
chr1	352242	352389	chr1.551	0	+
chr1	352637	352647	chr1.552	0	+
chr1	352669	352830	chr1.553	0	+
chr1	352905	352918	chr1.554	0	+
chr1	354237	354264	chr1.555	0	+
chr1	354343	354364	chr1.556	0	+
chr1	354386	354468	chr1.557	0	+
chr1	355170	355223	chr1.559	0	+
chr1	355537	355567	chr1.560	0	+
chr1	355710	355843	chr1.561	0	+
chr1	356056	356106	chr1.562	0	+
chr1	356120	356164	chr1.563	0	+
chr1	356928	356955	chr1.564	0	+
chr1	356981	357052	chr1.565	0	+
chr1	357427	357459	chr1.566	0	+
chr1	358425	358443	chr1.567	0	+
chr1	361650	361674	chr1.568	0	+
chr1	361683	361715	chr1.569	0	+
chr1	362377	362392	chr1.570	0	+
chr1	362402	362804	chr1.571	0	+
chr1	363503	363702	chr1.572	0	+
chr1	363816	363903	chr1.573	0	+
chr1	363986	364462	chr1.574	0	+
chr1	369196	369614	chr1.575	0	+
chr1	369768	369832	chr1.576	0	+
chr1	369912	370178	chr1.577	0	+
chr1	370839	370931	chr1.578	0	+
chr1	370963	371186	chr1.579	0	+
chr1	371266	371409	chr1.580	0	+
chr1	371661	371742	chr1.581	0	+
chr1	371873	371952	chr1.582	0	+
chr1	372045	372122	chr1.583	0	+
chr1	372228	372315	chr1.584	0	+
chr1	372371	372472	chr1.585	0	+
chr1	372533	372661	chr1.586	0	+
chr1	372767	372838	chr1.587	0	+
chr1	372905	372922	chr1.588	0	+
chr1	374747	374816	chr1.589	0	+
chr1	374843	375019	chr1.590	0	+
chr1	375073	375151	chr1.591	0	+
chr1	375465	375486	chr1.592	0	+
chr1	375528	375552	chr1.593	0	+
chr1	379016	379050	chr1.594	0	+
chr1	379269	379464	chr1.595	0	+
chr1	379870	380238	chr1.596	0	+
chr1	380239	380368	chr1.597	0	+
chr1	380948	381094	chr1.598	0	+
chr1	381127	381928	chr1.599	0	+
chr1	382029	382111	chr1.600	0	+
chr1	382154	382195	chr1.601	0	+
chr1	382477	382661	chr1.602	0	+
chr1	382687	382765	chr1.603	0	+
chr1	382930	383016	chr1.604	0	+
chr1	383066	383331	chr1.605	0	+
chr1	383344	383466	chr1.606	0	+
chr1	383646	383916	chr1.607	0	+
chr1	383969	384127	chr1.608	0	+
chr1	384176	384305	chr1.609	0	+
chr1	385414	385441	chr1.610	0	+
chr1	385497	385904	chr1.611	0	+
chr1	385982	386038	chr1.612	0	+
chr1	386107	386225	chr1.613	0	+
chr1	386269	386616	chr1.614	0	+
chr1	386878	387057	chr1.615	0	+
chr1	387657	387690	chr1.616	0	+
chr1	387764	387979	chr1.617	0	+
chr1	388090	388373	chr1.618	0	+
chr1	388474	388482	chr1.619	0	+
chr1	388519	388598	chr1.620	0	+
chr1	389459	389663	chr1.621	0	+
chr1	389696	389833	chr1.622	0	+
chr1	394932	394962	chr1.623	0	+
chr1	394973	395099	chr1.624	0	+
chr1	395445	395459	chr1.625	0	+
chr1	395491	395557	chr1.626	0	+
chr1	395722	395818	chr1.627	0	+
chr1	395887	396113	chr1.628	0	+
chr1	396243	396348	chr1.629	0	+
chr1	396432	396702	chr1.630	0	+
chr1	396856	397005	chr1.631	0	+
chr1	397033	397591	chr1.632	0	+
chr1	407396	407606	chr1.633	0	+
chr1	408087	408308	chr1.634	0	+
chr1	408422	408513	chr1.635	0	+
chr1	408550	408593	chr1.636	0	+
chr1	408767	408958	chr1.637	0	+
chr1	409029	409298	chr1.638	0	+
chr1	409559	409714	chr1.639	0	+
chr1	409850	409971	chr1.640	0	+
chr1	410321	410402	chr1.641	0	+
chr1	410743	410795	chr1.642	0	+
chr1	411742	411775	chr1.643	0	+
chr1	411832	411907	chr1.644	0	+
chr1	412603	412754	chr1.645	0	+
chr1	412839	412964	chr1.646	0	+
chr1	413036	413218	chr1.647	0	+
chr1	413585	413681	chr1.648	0	+
chr1	413778	413884	chr1.649	0	+
chr1	415631	415655	chr1.650	0	+
chr1	415660	415733	chr1.651	0	+
chr1	416856	416881	chr1.652	0	+
chr1	416887	416958	chr1.653	0	+
chr1	417994	418193	chr1.654	0	+
chr1	418538	418729	chr1.655	0	+
chr1	418748	418895	chr1.656	0	+
chr1	419227	419240	chr1.657	0	+
chr1	419534	419617	chr1.658	0	+
chr1	419925	420048	chr1.659	0	+
chr1	420207	420404	chr1.660	0	+
chr1	420644	420916	chr1.661	0	+
chr1	421034	421143	chr1.662	0	+
chr1	421461	421642	chr1.663	0	+
chr1	421668	421702	chr1.664	0	+
chr1	421742	421842	chr1.665	0	+
chr1	421917	422056	chr1.666	0	+
chr1	422549	422743	chr1.667	0	+
chr1	423172	423358	chr1.668	0	+
chr1	423376	423492	chr1.669	0	+
chr1	423841	424034	chr1.670	0	+
chr1	424280	424457	chr1.671	0	+
chr1	424568	424632	chr1.672	0	+
chr1	424644	424718	chr1.673	0	+
chr1	425109	425189	chr1.674	0	+
chr1	425224	425244	chr1.675	0	+
chr1	425315	425554	chr1.676	0	+
chr1	425596	425675	chr1.677	0	+
chr1	425842	425984	chr1.678	0	+
chr1	426901	426987	chr1.679	0	+
chr1	427074	427084	chr1.680	0	+
chr1	427090	427102	chr1.681	0	+
chr1	428854	428913	chr1.682	0	+
chr1	429027	429055	chr1.683	0	+
chr1	429142	429189	chr1.684	0	+
chr1	429361	429459	chr1.685	0	+
chr1	429544	429648	chr1.686	0	+
chr1	429708	429956	chr1.687	0	+
chr1	433008	433097	chr1.688	0	+
chr1	433105	433114	chr1.689	0	+
chr1	433197	433391	chr1.690	0	+
chr1	433428	433545	chr1.691	0	+
chr1	433580	433654	chr1.692	0	+
chr1	433765	433779	chr1.693	0	+
chr1	433840	434792	chr1.694	0	+
chr1	434797	435632	chr1.695	0	+
chr1	435678	435821	chr1.696	0	+
chr1	435877	435950	chr1.697	0	+
chr1	435985	436070	chr1.698	0	+
chr1	436165	436278	chr1.699	0	+
chr1	436356	436385	chr1.700	0	+
chr1	437869	437893	chr1.701	0	+
chr1	437951	437966	chr1.702	0	+
chr1	437979	438021	chr1.703	0	+
chr1	438748	439253	chr1.704	0	+
chr1	439390	439468	chr1.705	0	+
chr1	439562	439582	chr1.706	0	+
chr1	439651	439732	chr1.707	0	+
chr1	439782	439969	chr1.708	0	+
chr1	440002	440064	chr1.709	0	+
chr1	440173	440377	chr1.710	0	+
chr1	440404	440468	chr1.711	0	+
chr1	440969	441027	chr1.712	0	+
chr1	441130	441394	chr1.713	0	+
chr1	441959	442175	chr1.714	0	+
chr1	442209	442296	chr1.715	0	+
chr1	442336	442573	chr1.716	0	+
chr1	442901	443145	chr1.717	0	+
chr1	443201	443223	chr1.718	0	+
chr1	443473	443575	chr1.719	0	+
chr1	443633	443855	chr1.720	0	+
chr1	443915	443964	chr1.721	0	+
chr1	444147	444370	chr1.722	0	+
chr1	444812	444920	chr1.723	0	+
chr1	445476	445576	chr1.724	0	+
chr1	445635	445705	chr1.725	0	+
chr1	445810	446599	chr1.726	0	+
chr1	450499	450951	chr1.727	0	+
chr1	450986	451189	chr1.728	0	+
chr1	451236	451432	chr1.729	0	+
chr1	451686	451853	chr1.730	0	+
chr1	452391	452504	chr1.731	0	+
chr1	452593	452722	chr1.732	0	+
chr1	452738	452765	chr1.733	0	+
chr1	453078	453159	chr1.734	0	+
chr1	453261	453408	chr1.735	0	+
chr1	453600	453666	chr1.736	0	+
chr1	453900	453932	chr1.737	0	+
chr1	454253	454426	chr1.738	0	+
chr1	454484	454515	chr1.739	0	+
chr1	454844	454894	chr1.740	0	+
chr1	454895	454934	chr1.741	0	+
chr1	454999	455298	chr1.742	0	+
chr1	455460	455543	chr1.743	0	+
chr1	455603	455637	chr1.744	0	+
chr1	455960	456073	chr1.745	0	+
chr1	456119	456275	chr1.746	0	+
chr1	456757	456887	chr1.747	0	+
chr1	457530	457602	chr1.748	0	+
chr1	457608	457768	chr1.749	0	+
chr1	458882	459057	chr1.750	0	+
chr1	459123	459483	chr1.751	0	+
chr1	461683	461722	chr1.752	0	+
chr1	461786	462169	chr1.753	0	+
chr1	462205	462535	chr1.754	0	+
chr1	462671	462809	chr1.755	0	+
chr1	462851	463233	chr1.756	0	+
chr1	463382	463502	chr1.757	0	+
chr1	464038	464077	chr1.758	0	+
chr1	464136	464195	chr1.759	0	+
chr1	464234	464296	chr1.760	0	+
chr1	465106	465314	chr1.761	0	+
chr1	465378	465802	chr1.762	0	+
chr1	465834	465908	chr1.763	0	+
chr1	466501	466606	chr1.764	0	+
chr1	466620	466648	chr1.765	0	+
chr1	466695	466781	chr1.766	0	+
chr1	466905	466922	chr1.767	0	+
chr1	467341	467448	chr1.768	0	+
chr1	467481	467593	chr1.769	0	+
chr1	467603	467623	chr1.770	0	+
chr1	467668	467892	chr1.771	0	+
chr1	468009	468029	chr1.772	0	+
chr1	468034	468596	chr1.773	0	+
chr1	471960	472009	chr1.774	0	+
chr1	472079	472173	chr1.775	0	+
chr1	472235	472347	chr1.776	0	+
chr1	472630	472651	chr1.777	0	+
chr1	472720	472778	chr1.778	0	+
chr1	472846	473065	chr1.779	0	+
chr1	473658	473736	chr1.780	0	+
chr1	473843	474003	chr1.781	0	+
chr1	474028	474187	chr1.782	0	+
chr1	475794	476017	chr1.783	0	+
chr1	476041	476063	chr1.784	0	+
chr1	476698	476831	chr1.785	0	+
chr1	479217	479403	chr1.786	0	+
chr1	479439	479574	chr1.787	0	+
chr1	482101	482308	chr1.788	0	+
chr1	482432	482550	chr1.789	0	+
chr1	483132	483378	chr1.790	0	+
chr1	483401	483547	chr1.791	0	+
chr1	483571	483586	chr1.792	0	+
chr1	483649	483696	chr1.793	0	+
chr1	483798	483816	chr1.794	0	+
chr1	485677	485756	chr1.795	0	+
chr1	485782	486010	chr1.796	0	+
chr1	486127	486175	chr1.797	0	+
chr1	486255	486282	chr1.798	0	+
chr1	486534	486709	chr1.799	0	+
chr1	486730	486753	chr1.800	0	+
chr1	487834	487882	chr1.801	0	+
chr1	487898	488017	chr1.802	0	+
chr1	488117	488626	chr1.803	0	+
chr1	488639	489399	chr1.804	0	+
chr1	489579	489635	chr1.805	0	+
chr1	493323	493342	chr1.806	0	+
chr1	495683	495702	chr1.807	0	+
chr1	495745	495797	chr1.808	0	+
chr1	495824	495847	chr1.809	0	+
chr1	495902	495961	chr1.810	0	+
chr1	496303	496456	chr1.811	0	+
chr1	496519	496599	chr1.812	0	+
chr1	496617	496822	chr1.813	0	+
chr1	496894	497003	chr1.814	0	+
chr1	497035	497186	chr1.815	0	+
chr1	497232	497334	chr1.816	0	+
chr1	497421	497468	chr1.817	0	+
chr1	497507	497610	chr1.818	0	+
chr1	497684	497821	chr1.819	0	+
chr1	497880	498017	chr1.820	0	+
chr1	498553	498677	chr1.821	0	+
chr1	499698	499739	chr1.822	0	+
chr1	499740	499787	chr1.823	0	+
chr1	499848	499886	chr1.824	0	+
chr1	499931	500007	chr1.825	0	+
chr1	500134	500386	chr1.826	0	+
chr1	500443	500632	chr1.827	0	+
chr1	500821	500845	chr1.828	0	+
chr1	500919	500979	chr1.829	0	+
chr1	501154	501576	chr1.830	0	+
chr1	501794	501889	chr1.831	0	+
chr1	502459	502534	chr1.832	0	+
chr1	502606	502625	chr1.833	0	+
chr1	502660	502704	chr1.834	0	+
chr1	502804	502836	chr1.835	0	+
chr1	503882	503948	chr1.836	0	+
chr1	503987	504027	chr1.837	0	+
chr1	505253	505285	chr1.838	0	+
chr1	505315	505466	chr1.839	0	+
chr1	506545	506646	chr1.840	0	+
chr1	506669	507092	chr1.841	0	+
chr1	507149	507170	chr1.842	0	+
chr1	508102	508440	chr1.843	0	+
chr1	508512	508544	chr1.844	0	+
chr1	508561	508677	chr1.845	0	+
chr1	508976	509231	chr1.846	0	+
chr1	510229	510385	chr1.847	0	+
chr1	510414	510932	chr1.848	0	+
chr1	511218	511910	chr1.849	0	+
chr1	511921	511944	chr1.850	0	+
chr1	511971	512052	chr1.851	0	+
chr1	513111	513280	chr1.852	0	+
chr1	513433	513637	chr1.853	0	+
chr1	513736	513883	chr1.854	0	+
chr1	513904	513948	chr1.855	0	+
chr1	513966	514243	chr1.856	0	+
chr1	514335	514547	chr1.857	0	+
chr1	514686	514876	chr1.858	0	+
chr1	514909	514934	chr1.859	0	+
chr1	515009	515067	chr1.860	0	+
chr1	515099	515305	chr1.861	0	+
chr1	515354	515504	chr1.862	0	+
chr1	515523	515584	chr1.863	0	+
chr1	515926	516500	chr1.864	0	+
chr1	517224	517328	chr1.865	0	+
chr1	517352	517409	chr1.866	0	+
chr1	517441	517468	chr1.867	0	+
chr1	517542	517579	chr1.868	0	+
chr1	517611	517685	chr1.869	0	+
chr1	517925	518090	chr1.870	0	+
chr1	518163	518368	chr1.871	0	+
chr1	518695	518797	chr1.872	0	+
chr1	518947	519131	chr1.873	0	+
chr1	519201	519211	chr1.874	0	+
chr1	519345	519410	chr1.875	0	+
chr1	519803	519942	chr1.876	0	+
chr1	520220	520372	chr1.877	0	+
chr1	521107	521158	chr1.878	0	+
chr1	521180	521240	chr1.879	0	+
chr1	521274	521428	chr1.880	0	+
chr1	521519	521575	chr1.881	0	+
chr1	521585	521605	chr1.882	0	+
chr1	521636	521746	chr1.883	0	+
chr1	521810	522381	chr1.884	0	+
chr1	522459	522510	chr1.885	0	+
chr1	522564	522635	chr1.886	0	+
chr1	522749	523430	chr1.887	0	+
chr1	523449	524019	chr1.888	0	+
chr1	524094	524186	chr1.889	0	+
chr1	524315	524373	chr1.890	0	+
chr1	525837	525871	chr1.891	0	+
chr1	527171	527306	chr1.892	0	+
chr1	527313	527513	chr1.893	0	+
chr1	527611	527875	chr1.894	0	+
chr1	528182	528309	chr1.895	0	+
chr1	528327	529391	chr1.896	0	+
chr1	529988	530330	chr1.897	0	+
chr1	530334	530484	chr1.898	0	+
chr1	530498	530557	chr1.899	0	+
chr1	530631	530815	chr1.900	0	+
chr1	531605	531698	chr1.901	0	+
chr1	531703	531800	chr1.902	0	+
chr1	531810	531859	chr1.903	0	+
chr1	531917	532492	chr1.904	0	+
chr1	532560	532647	chr1.905	0	+
chr1	532690	533023	chr1.906	0	+
chr1	533033	533130	chr1.907	0	+
chr1	533387	533435	chr1.908	0	+
chr1	533516	533642	chr1.909	0	+
chr1	533751	533937	chr1.910	0	+
chr1	533956	534046	chr1.911	0	+
chr1	534161	534484	chr1.912	0	+
chr1	534706	534775	chr1.913	0	+
chr1	535479	535536	chr1.914	0	+
chr1	536436	536459	chr1.915	0	+
chr1	536527	536631	chr1.916	0	+
chr1	538656	538672	chr1.917	0	+
chr1	541866	541922	chr1.918	0	+
chr1	541977	541997	chr1.919	0	+
chr1	542014	542054	chr1.920	0	+
chr1	542154	542201	chr1.921	0	+
chr1	542232	542327	chr1.922	0	+
chr1	542345	542369	chr1.923	0	+
chr1	542572	542604	chr1.924	0	+
chr1	542713	542741	chr1.925	0	+
chr1	542789	542813	chr1.926	0	+
chr1	542842	542885	chr1.927	0	+
chr1	543594	543609	chr1.928	0	+
chr1	543707	543738	chr1.929	0	+
chr1	543828	543903	chr1.930	0	+
chr1	543972	544023	chr1.931	0	+
chr1	544221	544272	chr1.932	0	+
chr1	544287	544337	chr1.933	0	+
chr1	544452	544556	chr1.934	0	+
chr1	544600	544783	chr1.935	0	+
chr1	545174	545196	chr1.936	0	+
chr1	545254	545292	chr1.937	0	+
chr1	545428	545490	chr1.938	0	+
chr1	545584	546718	chr1.939	0	+
chr1	546770	546797	chr1.940	0	+
chr1	546824	546893	chr1.941	0	+
chr1	546917	547454	chr1.942	0	+
chr1	547607	547632	chr1.943	0	+
chr1	551400	552021	chr1.944	0	+
chr1	552116	552426	chr1.945	0	+
chr1	552464	552847	chr1.946	0	+
chr1	552885	553050	chr1.947	0	+
chr1	553075	553574	chr1.948	0	+
chr1	553681	553824	chr1.949	0	+
chr1	553846	554130	chr1.950	0	+
chr1	554173	554319	chr1.951	0	+
chr1	554403	554465	chr1.952	0	+
chr1	554531	554617	chr1.953	0	+
chr1	554636	554663	chr1.954	0	+
chr1	556083	556151	chr1.955	0	+
chr1	556215	556277	chr1.956	0	+
chr1	556575	556768	chr1.957	0	+
chr1	556937	557240	chr1.958	0	+
chr1	557711	557993	chr1.959	0	+
chr1	558026	558091	chr1.960	0	+
chr1	558347	558613	chr1.961	0	+
chr1	558884	558985	chr1.962	0	+
chr1	559071	559147	chr1.963	0	+
chr1	559263	559539	chr1.964	0	+
chr1	559929	559949	chr1.965	0	+
chr1	560083	560235	chr1.966	0	+
chr1	560268	560389	chr1.967	0	+
chr1	560469	560522	chr1.968	0	+
chr1	560544	560620	chr1.969	0	+
chr1	560724	560820	chr1.970	0	+
chr1	561806	562073	chr1.971	0	+
chr1	562175	562279	chr1.972	0	+
chr1	562347	562599	chr1.973	0	+
chr1	562689	562830	chr1.974	0	+
chr1	562875	562990	chr1.975	0	+
chr1	563245	563422	chr1.976	0	+
chr1	563485	563924	chr1.977	0	+
chr1	563983	564152	chr1.978	0	+
chr1	564228	564331	chr1.979	0	+
chr1	564435	564552	chr1.980	0	+
chr1	564623	564683	chr1.981	0	+
chr1	564738	564906	chr1.982	0	+
chr1	565053	565215	chr1.983	0	+
chr1	565544	565735	chr1.984	0	+
chr1	565994	566010	chr1.985	0	+
chr1	569159	569268	chr1.986	0	+
chr1	569316	569388	chr1.987	0	+
chr1	569415	569487	chr1.988	0	+
chr1	569530	569573	chr1.989	0	+
chr1	569579	570195	chr1.990	0	+
chr1	570206	570584	chr1.991	0	+
chr1	570607	570865	chr1.992	0	+
chr1	570883	571025	chr1.993	0	+
chr1	571059	571128	chr1.994	0	+
chr1	571226	571255	chr1.995	0	+
chr1	571353	571383	chr1.996	0	+
chr1	571421	571537	chr1.997	0	+
chr1	571600	571684	chr1.998	0	+
chr1	571754	571837	chr1.999	0	+
chr1	571848	571950	chr1.1000	0	+
chr1	572049	572215	chr1.1001	0	+
chr1	572273	572411	chr1.1002	0	+
chr1	572468	572583	chr1.1003	0	+
chr1	572755	573371	chr1.1004	0	+
chr1	573398	573522	chr1.1005	0	+
chr1	573575	573746	chr1.1006	0	+
chr1	573761	573857	chr1.1007	0	+
chr1	573887	573911	chr1.1008	0	+
chr1	574127	574237	chr1.1009	0	+
chr1	577027	577102	chr1.1010	0	+
chr1	577125	577195	chr1.1011	0	+
chr1	577438	577578	chr1.1012	0	+
chr1	577955	578071	chr1.1013	0	+
chr1	578363	578585	chr1.1014	0	+
chr1	578778	578834	chr1.1015	0	+
chr1	578907	579016	chr1.1016	0	+
chr1	579302	579513	chr1.1017	0	+
chr1	579579	579709	chr1.1018	0	+
chr1	580161	580241	chr1.1019	0	+
chr1	580319	580412	chr1.1020	0	+
chr1	580425	580499	chr1.1021	0	+
chr1	586324	586370	chr1.1022	0	+
chr1	586436	586447	chr1.1023	0	+
chr1	586456	586517	chr1.1024	0	+
chr1	588269	588318	chr1.1025	0	+
chr1	588395	588450	chr1.1026	0	+
chr1	589106	589168	chr1.1027	0	+
chr1	589302	589331	chr1.1028	0	+
chr1	589352	589364	chr1.1029	0	+
chr1	589465	589474	chr1.1030	0	+
chr1	589498	589512	chr1.1031	0	+
chr1	589518	589562	chr1.1032	0	+
chr1	589568	589603	chr1.1033	0	+
chr1	589611	589655	chr1.1034	0	+
chr1	589717	589753	chr1.1035	0	+
chr1	589821	589947	chr1.1036	0	+
chr1	590047	590536	chr1.1037	0	+
chr1	590671	590710	chr1.1038	0	+
chr1	590807	590829	chr1.1039	0	+
chr1	590833	590855	chr1.1040	0	+
chr1	590901	591061	chr1.1041	0	+
chr1	596133	596195	chr1.1042	0	+
chr1	596352	596470	chr1.1043	0	+
chr1	596521	597118	chr1.1044	0	+
chr1	597217	597293	chr1.1045	0	+
chr1	598436	598616	chr1.1046	0	+
chr1	598777	599602	chr1.1047	0	+
chr1	600481	600548	chr1.1048	0	+
chr1	600939	601142	chr1.1049	0	+
chr1	601984	602315	chr1.1050	0	+
chr1	602363	602405	chr1.1051	0	+
chr1	602432	602461	chr1.1052	0	+
chr1	602493	602542	chr1.1053	0	+
chr1	602994	603088	chr1.1054	0	+
chr1	603149	603218	chr1.1055	0	+
chr1	603340	603392	chr1.1056	0	+
chr1	603543	603590	chr1.1057	0	+
chr1	603739	603792	chr1.1058	0	+
chr1	603958	603977	chr1.1059	0	+
chr1	605635	605678	chr1.1060	0	+
chr1	605987	606130	chr1.1061	0	+
chr1	610036	610056	chr1.1062	0	+
chr1	611894	611921	chr1.1063	0	+
chr1	613412	613458	chr1.1064	0	+
chr1	613811	613863	chr1.1065	0	+
chr1	613904	614064	chr1.1066	0	+
chr1	614221	614246	chr1.1067	0	+
chr1	614317	614557	chr1.1068	0	+
chr1	614618	614784	chr1.1069	0	+
chr1	614831	615126	chr1.1070	0	+
chr1	615179	615347	chr1.1071	0	+
chr1	615436	615702	chr1.1072	0	+
chr1	615823	615891	chr1.1073	0	+
chr1	616150	616579	chr1.1074	0	+
chr1	616615	617289	chr1.1075	0	+
chr1	617630	617930	chr1.1076	0	+
chr1	617938	618956	chr1.1077	0	+
chr1	618980	619174	chr1.1078	0	+
chr1	619190	619697	chr1.1079	0	+
chr1	620466	620537	chr1.1080	0	+
chr1	620888	622583	chr1.1081	0	+
chr1	622620	622757	chr1.1082	0	+
chr1	624525	624554	chr1.1083	0	+
chr1	624665	624757	chr1.1084	0	+
chr1	626834	626846	chr1.1085	0	+
chr1	627936	628143	chr1.1086	0	+
chr1	628177	628203	chr1.1087	0	+
chr1	630777	630837	chr1.1088	0	+
chr1	631048	631085	chr1.1089	0	+
chr1	631097	631995	chr1.1090	0	+
chr1	632008	632572	chr1.1091	0	+
chr1	632848	632920	chr1.1092	0	+
chr1	632983	633004	chr1.1093	0	+
chr1	638031	638058	chr1.1094	0	+
chr1	638094	638147	chr1.1095	0	+
chr1	638202	638224	chr1.1096	0	+
chr1	638250	638270	chr1.1097	0	+
chr1	638283	638294	chr1.1098	0	+
chr1	638581	638600	chr1.1099	0	+
chr1	638709	638734	chr1.1100	0	+
chr1	638961	639056	chr1.1101	0	+
chr1	639150	639185	chr1.1102	0	+
chr1	639258	639314	chr1.1103	0	+
chr1	639340	639408	chr1.1104	0	+
chr1	640688	640824	chr1.1105	0	+
chr1	640870	641083	chr1.1106	0	+
chr1	641106	641121	chr1.1107	0	+
chr1	641144	641537	chr1.1108	0	+
chr1	641568	642115	chr1.1109	0	+
chr1	642125	642460	chr1.1110	0	+
chr1	642883	642936	chr1.1111	0	+
chr1	642995	643053	chr1.1112	0	+
chr1	643446	643496	chr1.1113	0	+
chr1	643518	643661	chr1.1114	0	+
chr1	643722	643859	chr1.1115	0	+
chr1	644232	644391	chr1.1116	0	+
chr1	644977	645231	chr1.1117	0	+
chr1	645331	645470	chr1.1118	0	+
chr1	645517	645536	chr1.1119	0	+
chr1	645730	645758	chr1.1120	0	+
chr1	645821	645888	chr1.1121	0	+
chr1	646045	646069	chr1.1122	0	+
chr1	646274	646333	chr1.1123	0	+
chr1	646429	647276	chr1.1124	0	+
chr1	647319	647547	chr1.1125	0	+
chr1	647617	647736	chr1.1126	0	+
chr1	647738	647796	chr1.1127	0	+
chr1	647990	648172	chr1.1128	0	+
chr1	648201	648387	chr1.1129	0	+
chr1	648403	648691	chr1.1130	0	+
chr1	649051	649165	chr1.1131	0	+
chr1	649210	649300	chr1.1132	0	+
chr1	649516	649599	chr1.1133	0	+
chr1	649644	649890	chr1.1134	0	+
chr1	649903	650141	chr1.1135	0	+
chr1	650209	650249	chr1.1136	0	+
chr1	650255	650322	chr1.1137	0	+
chr1	650438	650463	chr1.1138	0	+
chr1	657009	657052	chr1.1139	0	+
chr1	657065	657121	chr1.1140	0	+
chr1	659505	659543	chr1.1141	0	+
chr1	659689	659739	chr1.1142	0	+
chr1	659786	659813	chr1.1143	0	+
chr1	659973	660016	chr1.1144	0	+
chr1	660178	660207	chr1.1145	0	+
chr1	660351	660700	chr1.1146	0	+
chr1	660763	660865	chr1.1147	0	+
chr1	660938	660982	chr1.1148	0	+
chr1	661039	661245	chr1.1149	0	+
chr1	661310	661378	chr1.1150	0	+
chr1	661415	661494	chr1.1151	0	+
chr1	661553	661615	chr1.1152	0	+
chr1	661722	661892	chr1.1153	0	+
chr1	661962	662329	chr1.1154	0	+
chr1	662596	662766	chr1.1155	0	+
chr1	662856	663201	chr1.1156	0	+
chr1	663307	663862	chr1.1157	0	+
chr1	664310	664534	chr1.1158	0	+
chr1	664594	664657	chr1.1159	0	+
chr1	664711	664805	chr1.1160	0	+
chr1	664965	665009	chr1.1161	0	+
chr1	665023	665238	chr1.1162	0	+
chr1	665494	665852	chr1.1163	0	+
chr1	666122	666215	chr1.1164	0	+
chr1	666321	666456	chr1.1165	0	+
chr1	666796	666814	chr1.1166	0	+
chr1	666856	666874	chr1.1167	0	+
chr1	666895	666923	chr1.1168	0	+
chr1	667202	667223	chr1.1169	0	+
chr1	667532	667590	chr1.1170	0	+
chr1	667618	667644	chr1.1171	0	+
chr1	667925	667949	chr1.1172	0	+
chr1	668012	668092	chr1.1173	0	+
chr1	670041	670083	chr1.1174	0	+
chr1	670625	670882	chr1.1175	0	+
chr1	670900	671152	chr1.1176	0	+
chr1	671179	671246	chr1.1177	0	+
chr1	671350	671487	chr1.1178	0	+
chr1	671569	671693	chr1.1179	0	+
chr1	671829	671970	chr1.1180	0	+
chr1	672086	672106	chr1.1181	0	+
chr1	672139	672246	chr1.1182	0	+
chr1	673492	673652	chr1.1183	0	+
chr1	673706	673762	chr1.1184	0	+
chr1	674763	674790	chr1.1185	0	+
chr1	674806	674816	chr1.1186	0	+
chr1	674893	674931	chr1.1187	0	+
chr1	674934	674949	chr1.1188	0	+
chr1	676010	676044	chr1.1189	0	+
chr1	677010	677216	chr1.1190	0	+
chr1	677919	678466	chr1.1191	0	+
chr1	678596	678648	chr1.1192	0	+
chr1	678850	679320	chr1.1193	0	+
chr1	679406	679562	chr1.1194	0	+
chr1	679857	680000	chr1.1195	0	+
chr1	680112	680279	chr1.1196	0	+
chr1	680374	680458	chr1.1197	0	+
chr1	680475	680543	chr1.1198	0	+
chr1	680655	680696	chr1.1199	0	+
chr1	681645	681781	chr1.1200	0	+
chr1	681816	682744	chr1.1201	0	+
chr1	682770	683301	chr1.1202	0	+
chr1	684039	684210	chr1.1203	0	+
chr1	684352	685204	chr1.1204	0	+
chr1	685270	685305	chr1.1205	0	+
chr1	685331	685407	chr1.1206	0	+
chr1	685704	685887	chr1.1207	0	+
chr1	686256	686348	chr1.1208	0	+
chr1	688173	688233	chr1.1209	0	+
chr1	688287	688376	chr1.1210	0	+
chr1	689385	689416	chr1.1211	0	+
chr1	690284	690354	chr1.1212	0	+
chr1	690528	690547	chr1.1213	0	+
chr1	691036	691061	chr1.1214	0	+
chr1	691093	691135	chr1.1215	0	+
chr1	691284	691339	chr1.1216	0	+
chr1	691470	691523	chr1.1217	0	+
chr1	692700	692792	chr1.1218	0	+
chr1	693075	693111	chr1.1219	0	+
chr1	693173	693199	chr1.1220	0	+
chr1	693228	693248	chr1.1221	0	+
chr1	693996	694048	chr1.1222	0	+
chr1	694057	694126	chr1.1223	0	+
chr1	694611	695041	chr1.1224	0	+
chr1	695056	695211	chr1.1225	0	+
chr1	695254	695286	chr1.1226	0	+
chr1	695364	695461	chr1.1227	0	+
chr1	695526	695562	chr1.1228	0	+
chr1	695572	695606	chr1.1229	0	+
chr1	695632	695728	chr1.1230	0	+
chr1	695811	695835	chr1.1231	0	+
chr1	695933	695942	chr1.1232	0	+
chr1	696194	696240	chr1.1233	0	+
chr1	696280	696429	chr1.1234	0	+
chr1	697017	697073	chr1.1235	0	+
chr1	699127	699187	chr1.1236	0	+
chr1	699208	699269	chr1.1237	0	+
chr1	699903	699952	chr1.1238	0	+
chr1	700029	700129	chr1.1239	0	+
chr1	700162	700242	chr1.1240	0	+
chr1	700351	700439	chr1.1241	0	+
chr1	700736	700823	chr1.1242	0	+
chr1	701240	701304	chr1.1243	0	+
chr1	702065	702126	chr1.1244	0	+
chr1	702170	702223	chr1.1245	0	+
chr1	702426	702632	chr1.1246	0	+
chr1	702669	702741	chr1.1247	0	+
chr1	703113	703165	chr1.1248	0	+
chr1	703214	703613	chr1.1249	0	+
chr1	703628	704171	chr1.1250	0	+
chr1	704420	704803	chr1.1251	0	+
chr1	707817	707829	chr1.1252	0	+
chr1	708659	708682	chr1.1253	0	+
chr1	708999	709008	chr1.1254	0	+
chr1	709722	709831	chr1.1256	0	+
chr1	710394	710466	chr1.1257	0	+
chr1	710910	710969	chr1.1258	0	+
chr1	711269	711292	chr1.1259	0	+
chr1	711312	711384	chr1.1260	0	+
chr1	711443	711513	chr1.1261	0	+
chr1	712065	712086	chr1.1262	0	+
chr1	712103	712149	chr1.1263	0	+
chr1	714025	714195	chr1.1264	0	+
chr1	714202	714228	chr1.1265	0	+
chr1	714299	714637	chr1.1266	0	+
chr1	714699	714921	chr1.1267	0	+
chr1	714931	715009	chr1.1268	0	+
chr1	715141	715172	chr1.1269	0	+
chr1	715185	715249	chr1.1270	0	+
chr1	715265	715301	chr1.1271	0	+
chr1	715453	715767	chr1.1272	0	+
chr1	716132	716272	chr1.1273	0	+
chr1	716404	716421	chr1.1274	0	+
chr1	716503	716556	chr1.1275	0	+
chr1	717736	717799	chr1.1276	0	+
chr1	717944	717963	chr1.1277	0	+
chr1	717978	718001	chr1.1278	0	+
chr1	718008	718036	chr1.1279	0	+
chr1	718337	718578	chr1.1280	0	+
chr1	718714	718742	chr1.1281	0	+
chr1	718767	718791	chr1.1282	0	+
chr1	719005	719041	chr1.1283	0	+
chr1	719173	719243	chr1.1284	0	+
chr1	719385	719413	chr1.1285	0	+
chr1	725072	725112	chr1.1286	0	+
chr1	727166	727212	chr1.1287	0	+
chr1	727227	727246	chr1.1288	0	+
chr1	729660	729698	chr1.1289	0	+
chr1	729710	729835	chr1.1290	0	+
chr1	732200	732300	chr1.1291	0	+
chr1	732305	732413	chr1.1292	0	+
chr1	732876	732993	chr1.1293	0	+
chr1	733107	733326	chr1.1294	0	+
chr1	733456	733511	chr1.1295	0	+
chr1	733726	733789	chr1.1296	0	+
chr1	733875	733904	chr1.1297	0	+
chr1	734015	734074	chr1.1298	0	+
chr1	734092	734276	chr1.1299	0	+
chr1	734335	734443	chr1.1300	0	+
chr1	734479	734602	chr1.1301	0	+
chr1	735766	736051	chr1.1302	0	+
chr1	736108	736218	chr1.1303	0	+
chr1	736235	736269	chr1.1304	0	+
chr1	736429	736532	chr1.1305	0	+
chr1	736569	736658	chr1.1306	0	+
chr1	737040	737137	chr1.1307	0	+
chr1	737419	737491	chr1.1308	0	+
chr1	737498	737530	chr1.1309	0	+
chr1	737546	737571	chr1.1310	0	+
chr1	737659	737722	chr1.1311	0	+
chr1	738819	738898	chr1.1312	0	+
chr1	739311	739486	chr1.1313	0	+
chr1	740099	740335	chr1.1314	0	+
chr1	740498	740524	chr1.1315	0	+
chr1	740731	740814	chr1.1316	0	+
chr1	740866	740916	chr1.1317	0	+
chr1	741267	741512	chr1.1318	0	+
chr1	741563	741705	chr1.1319	0	+
chr1	741780	741820	chr1.1320	0	+
chr1	742466	742522	chr1.1321	0	+
chr1	742630	742724	chr1.1322	0	+
chr1	742796	742874	chr1.1323	0	+
chr1	742956	743036	chr1.1324	0	+
chr1	743105	743309	chr1.1325	0	+
chr1	744521	744561	chr1.1326	0	+
chr1	744649	744724	chr1.1327	0	+
chr1	744864	745005	chr1.1328	0	+
chr1	746037	746196	chr1.1329	0	+
chr1	746896	746921	chr1.1330	0	+
chr1	747361	747437	chr1.1331	0	+
chr1	747459	747514	chr1.1332	0	+
chr1	747584	747712	chr1.1333	0	+
chr1	748524	748563	chr1.1334	0	+
chr1	748625	748851	chr1.1335	0	+
chr1	749765	749802	chr1.1336	0	+
chr1	749843	749953	chr1.1337	0	+
chr1	750017	750121	chr1.1338	0	+
chr1	750298	750348	chr1.1339	0	+
chr1	751812	751880	chr1.1340	0	+
chr1	751939	752047	chr1.1341	0	+
chr1	753037	753091	chr1.1342	0	+
chr1	753281	753402	chr1.1343	0	+
chr1	754250	754488	chr1.1344	0	+
chr1	754892	754979	chr1.1345	0	+
chr1	755376	755407	chr1.1346	0	+
chr1	755463	755591	chr1.1347	0	+
chr1	756299	756459	chr1.1348	0	+
chr1	757291	757381	chr1.1349	0	+
chr1	757506	757655	chr1.1350	0	+
chr1	757692	757830	chr1.1351	0	+
chr1	757892	758107	chr1.1352	0	+
chr1	758118	758293	chr1.1353	0	+
chr1	758508	758639	chr1.1354	0	+
chr1	758652	758746	chr1.1355	0	+
chr1	758806	758848	chr1.1356	0	+
chr1	758956	759254	chr1.1357	0	+
chr1	759282	759283	chr1.1358	0	+
chr1	759291	759454	chr1.1359	0	+
chr1	759464	759681	chr1.1360	0	+
chr1	759713	759872	chr1.1361	0	+
chr1	760051	760228	chr1.1362	0	+
chr1	760270	760292	chr1.1363	0	+
chr1	760397	760436	chr1.1364	0	+
chr1	760463	760540	chr1.1365	0	+
chr1	760595	760625	chr1.1366	0	+
chr1	760667	760687	chr1.1367	0	+
chr1	760778	761042	chr1.1368	0	+
chr1	762697	762848	chr1.1369	0	+
chr1	764714	764893	chr1.1370	0	+
chr1	765603	765635	chr1.1371	0	+
chr1	765689	765738	chr1.1372	0	+
chr1	765819	765914	chr1.1373	0	+
chr1	765925	766011	chr1.1374	0	+
chr1	766047	766078	chr1.1375	0	+
chr1	766117	766252	chr1.1376	0	+
chr1	766282	766346	chr1.1377	0	+
chr1	766812	766904	chr1.1378	0	+
chr1	766917	767028	chr1.1379	0	+
chr1	767049	767073	chr1.1380	0	+
chr1	767212	767578	chr1.1381	0	+
chr1	767604	770391	chr1.1382	0	+
chr1	770831	770880	chr1.1383	0	+
chr1	771045	771365	chr1.1384	0	+
chr1	771397	771537	chr1.1385	0	+
chr1	771697	771731	chr1.1386	0	+
chr1	777087	777134	chr1.1387	0	+
chr1	777188	777286	chr1.1388	0	+
chr1	777295	777377	chr1.1389	0	+
chr1	777822	777899	chr1.1390	0	+
chr1	777980	778058	chr1.1391	0	+
chr1	778526	778563	chr1.1392	0	+
chr1	778604	778898	chr1.1393	0	+
chr1	779203	779435	chr1.1394	0	+
chr1	779438	779492	chr1.1395	0	+
chr1	779550	779660	chr1.1396	0	+
chr1	779806	780055	chr1.1397	0	+
chr1	780120	780936	chr1.1398	0	+
chr1	780999	781235	chr1.1399	0	+
chr1	781302	781504	chr1.1400	0	+
chr1	781786	781863	chr1.1401	0	+
chr1	781905	782033	chr1.1402	0	+
chr1	782055	782145	chr1.1403	0	+
chr1	782188	782252	chr1.1404	0	+
chr1	782310	782581	chr1.1405	0	+
chr1	783136	783341	chr1.1406	0	+
chr1	783533	783674	chr1.1407	0	+
chr1	784008	784233	chr1.1408	0	+
chr1	784292	784480	chr1.1409	0	+
chr1	784849	785162	chr1.1410	0	+
chr1	785352	785454	chr1.1411	0	+
chr1	785490	785665	chr1.1412	0	+
chr1	785888	785911	chr1.1413	0	+
chr1	786037	786345	chr1.1414	0	+
chr1	786433	786471	chr1.1415	0	+
chr1	786578	786822	chr1.1416	0	+
chr1	786855	787009	chr1.1417	0	+
chr1	788080	788098	chr1.1418	0	+
chr1	788137	788282	chr1.1419	0	+
chr1	789055	789212	chr1.1420	0	+
chr1	789278	789321	chr1.1421	0	+
chr1	789387	789781	chr1.1422	0	+
chr1	790192	790316	chr1.1423	0	+
chr1	790342	790399	chr1.1424	0	+
chr1	790867	791056	chr1.1425	0	+
chr1	791138	791201	chr1.1426	0	+
chr1	791322	791519	chr1.1427	0	+
chr1	791703	791770	chr1.1428	0	+
chr1	791818	792053	chr1.1429	0	+
chr1	792099	792243	chr1.1430	0	+
chr1	792266	792311	chr1.1431	0	+
chr1	792327	792550	chr1.1432	0	+
chr1	792575	792683	chr1.1433	0	+
chr1	792758	792800	chr1.1434	0	+
chr1	792878	792925	chr1.1435	0	+
chr1	792976	793031	chr1.1436	0	+
chr1	793090	793172	chr1.1437	0	+
chr1	800030	800181	chr1.1438	0	+
chr1	800652	800853	chr1.1439	0	+
chr1	801028	801237	chr1.1440	0	+
chr1	801293	801352	chr1.1441	0	+
chr1	801387	801459	chr1.1442	0	+
chr1	801552	801849	chr1.1443	0	+
chr1	802121	802244	chr1.1444	0	+
chr1	802271	802302	chr1.1445	0	+
chr1	802803	802941	chr1.1446	0	+
chr1	802979	803051	chr1.1447	0	+
chr1	803104	803240	chr1.1448	0	+
chr1	803785	803814	chr1.1449	0	+
chr1	803921	803986	chr1.1450	0	+
chr1	804675	804775	chr1.1451	0	+
chr1	807179	807581	chr1.1452	0	+
chr1	807651	807828	chr1.1453	0	+
chr1	807876	807947	chr1.1454	0	+
chr1	807971	808018	chr1.1455	0	+
chr1	808162	808259	chr1.1456	0	+
chr1	808427	808592	chr1.1457	0	+
chr1	808615	808731	chr1.1458	0	+
chr1	809308	809371	chr1.1459	0	+
chr1	809552	809788	chr1.1460	0	+
chr1	809834	809980	chr1.1461	0	+
chr1	810088	810161	chr1.1462	0	+
chr1	810231	810668	chr1.1463	0	+
chr1	811077	811372	chr1.1464	0	+
chr1	811443	811460	chr1.1465	0	+
chr1	811622	811657	chr1.1466	0	+
chr1	811747	811913	chr1.1467	0	+
chr1	812075	812617	chr1.1468	0	+
chr1	812642	813054	chr1.1469	0	+
chr1	813074	813334	chr1.1470	0	+
chr1	813343	813729	chr1.1471	0	+
chr1	813812	814010	chr1.1472	0	+
chr1	814020	815725	chr1.1473	0	+
chr1	815733	815992	chr1.1474	0	+
chr1	816021	816590	chr1.1475	0	+
chr1	816642	816742	chr1.1476	0	+
chr1	820446	820610	chr1.1477	0	+
chr1	820688	820772	chr1.1478	0	+
chr1	820897	821006	chr1.1479	0	+
chr1	821500	821589	chr1.1480	0	+
chr1	823023	823408	chr1.1481	0	+
chr1	823461	823498	chr1.1482	0	+
chr1	825396	825420	chr1.1483	0	+
chr1	825451	825507	chr1.1484	0	+
chr1	825629	825782	chr1.1485	0	+
chr1	826257	826373	chr1.1486	0	+
chr1	826465	826587	chr1.1487	0	+
chr1	826648	827084	chr1.1488	0	+
chr1	827137	827168	chr1.1489	0	+
chr1	827470	827859	chr1.1490	0	+
chr1	827864	827925	chr1.1491	0	+
chr1	828033	828257	chr1.1492	0	+
chr1	828287	828369	chr1.1493	0	+
chr1	828380	828476	chr1.1494	0	+
chr1	828611	828679	chr1.1495	0	+
chr1	830786	830807	chr1.1496	0	+
chr1	830821	830944	chr1.1497	0	+
chr1	831077	831086	chr1.1498	0	+
chr1	831143	831166	chr1.1499	0	+
chr1	832624	832685	chr1.1500	0	+
chr1	832899	832947	chr1.1501	0	+
chr1	833245	833294	chr1.1502	0	+
chr1	833406	833469	chr1.1503	0	+
chr1	833505	833517	chr1.1504	0	+
chr1	833535	833545	chr1.1505	0	+
chr1	833785	833871	chr1.1506	0	+
chr1	833915	833928	chr1.1507	0	+
chr1	834127	834190	chr1.1508	0	+
chr1	834303	834556	chr1.1509	0	+
chr1	834597	834621	chr1.1510	0	+
chr1	835107	835160	chr1.1511	0	+
chr1	835182	835290	chr1.1512	0	+
chr1	835726	835906	chr1.1513	0	+
chr1	835939	836009	chr1.1514	0	+
chr1	836040	836095	chr1.1515	0	+
chr1	836155	836301	chr1.1516	0	+
chr1	840032	840178	chr1.1517	0	+
chr1	843840	843974	chr1.1518	0	+
chr1	844259	844538	chr1.1519	0	+
chr1	844566	844594	chr1.1520	0	+
chr1	844618	844642	chr1.1521	0	+
chr1	844659	844776	chr1.1522	0	+
chr1	844866	844954	chr1.1523	0	+
chr1	845046	845103	chr1.1524	0	+
chr1	845255	845352	chr1.1525	0	+
chr1	845361	845439	chr1.1526	0	+
chr1	845524	845770	chr1.1527	0	+
chr1	845822	845954	chr1.1528	0	+
chr1	848411	848428	chr1.1529	0	+
chr1	858039	858199	chr1.1530	0	+
chr1	858213	858241	chr1.1531	0	+
chr1	858319	858423	chr1.1532	0	+
chr1	858984	859177	chr1.1533	0	+
chr1	859440	859604	chr1.1534	0	+
chr1	859799	859951	chr1.1535	0	+
chr1	860412	860568	chr1.1536	0	+
chr1	860641	860860	chr1.1537	0	+
chr1	861725	861890	chr1.1538	0	+
chr1	862079	862205	chr1.1539	0	+
chr1	862281	862370	chr1.1540	0	+
chr1	862382	862539	chr1.1541	0	+
chr1	863008	863142	chr1.1542	0	+
chr1	863221	863439	chr1.1543	0	+
chr1	863500	863647	chr1.1544	0	+
chr1	864101	864207	chr1.1545	0	+
chr1	864363	864411	chr1.1546	0	+
chr1	864426	864485	chr1.1547	0	+
chr1	865680	865784	chr1.1548	0	+
chr1	866838	866912	chr1.1549	0	+
chr1	866920	867068	chr1.1550	0	+
chr1	868859	868890	chr1.1551	0	+
chr1	869986	870025	chr1.1552	0	+
chr1	870046	870086	chr1.1553	0	+
chr1	870232	870286	chr1.1554	0	+
chr1	870340	870361	chr1.1555	0	+
chr1	870753	870863	chr1.1556	0	+
chr1	871042	871107	chr1.1557	0	+
chr1	874117	874154	chr1.1558	0	+
chr1	874190	874526	chr1.1559	0	+
chr1	875077	875790	chr1.1560	0	+
chr1	878057	879788	chr1.1561	0	+
chr1	879844	879872	chr1.1562	0	+
chr1	880061	881153	chr1.1563	0	+
chr1	881294	881332	chr1.1564	0	+
chr1	881528	881567	chr1.1565	0	+
chr1	881711	882012	chr1.1566	0	+
chr1	882099	882226	chr1.1567	0	+
chr1	883139	883486	chr1.1568	0	+
chr1	883514	883591	chr1.1569	0	+
chr1	884600	884646	chr1.1570	0	+
chr1	884740	884911	chr1.1571	0	+
chr1	885019	885253	chr1.1572	0	+
chr1	886037	886176	chr1.1573	0	+
chr1	886292	886563	chr1.1574	0	+
chr1	886578	886789	chr1.1575	0	+
chr1	887148	887277	chr1.1576	0	+
chr1	890237	890446	chr1.1577	0	+
chr1	890575	890601	chr1.1578	0	+
chr1	890782	890903	chr1.1579	0	+
chr1	890980	891147	chr1.1580	0	+
chr1	892219	892434	chr1.1581	0	+
chr1	892489	892749	chr1.1582	0	+
chr1	892816	893068	chr1.1583	0	+
chr1	893099	893277	chr1.1584	0	+
chr1	893329	893487	chr1.1585	0	+
chr1	894092	894143	chr1.1586	0	+
chr1	894147	894478	chr1.1587	0	+
chr1	898030	898161	chr1.1588	0	+
chr1	898192	898415	chr1.1589	0	+
chr1	900317	900404	chr1.1590	0	+
chr1	902554	902825	chr1.1591	0	+
chr1	903896	903976	chr1.1592	0	+
chr1	905114	905189	chr1.1593	0	+
chr1	907340	907676	chr1.1594	0	+
chr1	907707	907862	chr1.1595	0	+
chr1	907877	907937	chr1.1596	0	+
chr1	909444	909654	chr1.1597	0	+
chr1	909668	910050	chr1.1598	0	+
chr1	910124	910214	chr1.1599	0	+
chr1	910297	910466	chr1.1600	0	+
chr1	913040	913207	chr1.1601	0	+
chr1	914510	914756	chr1.1602	0	+
chr1	916587	916656	chr1.1604	0	+
chr1	916714	916815	chr1.1605	0	+
chr1	918153	918247	chr1.1606	0	+
chr1	918571	918596	chr1.1607	0	+
chr1	918825	918956	chr1.1608	0	+
chr1	920728	920952	chr1.1609	0	+
chr1	921625	921950	chr1.1610	0	+
chr1	922140	922309	chr1.1611	0	+
chr1	922788	922792	chr1.1612	0	+
chr1	922941	923319	chr1.1613	0	+
chr1	923436	923452	chr1.1614	0	+
chr1	923600	923617	chr1.1615	0	+
chr1	923690	924052	chr1.1616	0	+
chr1	924250	924502	chr1.1617	0	+
chr1	924531	924847	chr1.1618	0	+
chr1	927624	927756	chr1.1619	0	+
chr1	927876	927911	chr1.1620	0	+
chr1	928491	928629	chr1.1621	0	+
chr1	928707	928769	chr1.1622	0	+
chr1	928911	929165	chr1.1623	0	+
chr1	929263	929400	chr1.1624	0	+
chr1	930260	930423	chr1.1625	0	+
chr1	931550	931607	chr1.1626	0	+
chr1	931617	931721	chr1.1627	0	+
chr1	931727	931804	chr1.1628	0	+
chr1	931898	932004	chr1.1629	0	+
chr1	932006	932033	chr1.1630	0	+
chr1	932166	932289	chr1.1631	0	+
chr1	932860	933302	chr1.1632	0	+
chr1	934271	934447	chr1.1633	0	+
chr1	935864	936117	chr1.1634	0	+
chr1	937183	937320	chr1.1635	0	+
chr1	938643	938905	chr1.1636	0	+
chr1	938950	939062	chr1.1637	0	+
chr1	939193	939390	chr1.1638	0	+
chr1	939451	939694	chr1.1639	0	+
chr1	939736	939882	chr1.1640	0	+
chr1	946640	946731	chr1.1641	0	+
chr1	947528	947760	chr1.1642	0	+
chr1	947763	947805	chr1.1643	0	+
chr1	947866	947918	chr1.1644	0	+
chr1	947976	948231	chr1.1645	0	+
chr1	948532	948682	chr1.1646	0	+
chr1	948762	948845	chr1.1647	0	+
chr1	948950	949056	chr1.1648	0	+
chr1	949771	949902	chr1.1649	0	+
chr1	949946	949975	chr1.1650	0	+
chr1	950011	950130	chr1.1651	0	+
chr1	950188	950283	chr1.1652	0	+
chr1	951088	951189	chr1.1653	0	+
chr1	951205	951334	chr1.1654	0	+
chr1	952207	952341	chr1.1655	0	+
chr1	952889	953032	chr1.1656	0	+
chr1	953104	953280	chr1.1657	0	+
chr1	953360	953437	chr1.1658	0	+
chr1	953836	954022	chr1.1659	0	+
chr1	954152	954233	chr1.1660	0	+
chr1	954254	954290	chr1.1661	0	+
chr1	956383	956425	chr1.1662	0	+
chr1	956493	957332	chr1.1663	0	+
chr1	961589	961669	chr1.1664	0	+
chr1	961704	961755	chr1.1665	0	+
chr1	961788	961853	chr1.1666	0	+
chr1	961953	962164	chr1.1667	0	+
chr1	962184	962550	chr1.1668	0	+
chr1	962558	962661	chr1.1669	0	+
chr1	962769	962995	chr1.1670	0	+
chr1	963245	963261	chr1.1671	0	+
chr1	963302	963376	chr1.1672	0	+
chr1	963524	963597	chr1.1673	0	+
chr1	965403	965446	chr1.1674	0	+
chr1	965575	965637	chr1.1675	0	+
chr1	968229	968269	chr1.1676	0	+
chr1	968312	968387	chr1.1677	0	+
chr1	968488	968530	chr1.1678	0	+
chr1	968544	968736	chr1.1679	0	+
chr1	968825	968994	chr1.1680	0	+
chr1	969069	969199	chr1.1681	0	+
chr1	969278	969404	chr1.1682	0	+
chr1	969476	969624	chr1.1683	0	+
chr1	969826	969887	chr1.1684	0	+
chr1	970002	970097	chr1.1685	0	+
chr1	970241	970622	chr1.1686	0	+
chr1	970710	971040	chr1.1687	0	+
chr1	971062	971144	chr1.1688	0	+
chr1	971265	971440	chr1.1689	0	+
chr1	971464	971653	chr1.1690	0	+
chr1	971671	971777	chr1.1691	0	+
chr1	971935	972059	chr1.1692	0	+
chr1	972091	972105	chr1.1693	0	+
chr1	972231	972282	chr1.1694	0	+
chr1	972414	972508	chr1.1695	0	+
chr1	972685	972720	chr1.1696	0	+
chr1	972834	972859	chr1.1697	0	+
chr1	974711	974728	chr1.1698	0	+
chr1	976411	976494	chr1.1699	0	+
chr1	976698	977086	chr1.1700	0	+
chr1	977096	977141	chr1.1701	0	+
chr1	977154	977277	chr1.1702	0	+
chr1	977658	977785	chr1.1703	0	+
chr1	978077	978117	chr1.1704	0	+
chr1	978133	978207	chr1.1705	0	+
chr1	978228	978304	chr1.1706	0	+
chr1	978321	978410	chr1.1707	0	+
chr1	978569	978822	chr1.1708	0	+
chr1	978862	979072	chr1.1709	0	+
chr1	979248	979276	chr1.1710	0	+
chr1	979315	979484	chr1.1711	0	+
chr1	979497	979574	chr1.1712	0	+
chr1	979622	979721	chr1.1713	0	+
chr1	979801	980143	chr1.1714	0	+
chr1	980204	980414	chr1.1715	0	+
chr1	980432	980723	chr1.1716	0	+
chr1	980844	980945	chr1.1717	0	+
chr1	982261	982420	chr1.1718	0	+
chr1	983234	983368	chr1.1719	0	+
chr1	983400	983615	chr1.1720	0	+
chr1	983695	983786	chr1.1721	0	+
chr1	983892	983978	chr1.1722	0	+
chr1	983979	983995	chr1.1723	0	+
chr1	984890	984918	chr1.1724	0	+
chr1	984978	985063	chr1.1725	0	+
chr1	985117	985319	chr1.1726	0	+
chr1	985442	985538	chr1.1727	0	+
chr1	985618	985676	chr1.1728	0	+
chr1	985715	985738	chr1.1729	0	+
chr1	986754	986989	chr1.1730	0	+
chr1	987023	987273	chr1.1731	0	+
chr1	987319	987356	chr1.1732	0	+
chr1	987581	988987	chr1.1733	0	+
chr1	989024	989804	chr1.1734	0	+
chr1	989836	990048	chr1.1735	0	+
chr1	990085	990184	chr1.1736	0	+
chr1	990395	990574	chr1.1737	0	+
chr1	991201	991261	chr1.1738	0	+
chr1	992989	993036	chr1.1739	0	+
chr1	993107	993122	chr1.1740	0	+
chr1	993130	993164	chr1.1741	0	+
chr1	995402	995469	chr1.1742	0	+
chr1	996722	996787	chr1.1743	0	+
chr1	998727	998808	chr1.1744	0	+
chr1	998894	999184	chr1.1745	0	+
chr1	999195	999219	chr1.1746	0	+
chr1	999362	999380	chr1.1747	0	+
chr1	999501	999818	chr1.1748	0	+
chr1	999925	1000068	chr1.1749	0	+
chr1	1000182	1000217	chr1.1750	0	+
chr1	1000474	1000510	chr1.1751	0	+
chr1	1000593	1000665	chr1.1752	0	+
chr1	1000775	1000953	chr1.1753	0	+
chr1	1001033	1001116	chr1.1754	0	+
chr1	1001134	1001448	chr1.1755	0	+
chr1	1001532	1001572	chr1.1756	0	+
chr1	1001585	1001598	chr1.1757	0	+
chr1	1001628	1001657	chr1.1758	0	+
chr1	1001665	1001721	chr1.1759	0	+
chr1	1001759	1001803	chr1.1760	0	+
chr1	1003542	1003615	chr1.1761	0	+
chr1	1003661	1003787	chr1.1762	0	+
chr1	1003835	1003853	chr1.1764	0	+
chr1	1004052	1004102	chr1.1765	0	+
chr1	1004152	1004198	chr1.1766	0	+
chr1	1004201	1004224	chr1.1767	0	+
chr1	1004280	1004304	chr1.1768	0	+
chr1	1004425	1004715	chr1.1769	0	+
chr1	1005161	1005222	chr1.1770	0	+
chr1	1005231	1005288	chr1.1771	0	+
chr1	1005357	1005565	chr1.1772	0	+
chr1	1005751	1005897	chr1.1773	0	+
chr1	1006225	1006953	chr1.1774	0	+
chr1	1007367	1007489	chr1.1775	0	+
chr1	1007539	1007664	chr1.1776	0	+
chr1	1007827	1007867	chr1.1777	0	+
chr1	1008106	1008431	chr1.1778	0	+
chr1	1008905	1008932	chr1.1779	0	+
chr1	1008971	1009051	chr1.1780	0	+
chr1	1009110	1009139	chr1.1781	0	+
chr1	1009201	1009302	chr1.1782	0	+
chr1	1009421	1009507	chr1.1783	0	+
chr1	1011540	1011613	chr1.1784	0	+
chr1	1012234	1012371	chr1.1785	0	+
chr1	1012703	1012752	chr1.1786	0	+
chr1	1012777	1013061	chr1.1787	0	+
chr1	1013081	1013375	chr1.1788	0	+
chr1	1013519	1013692	chr1.1789	0	+
chr1	1013905	1013971	chr1.1790	0	+
chr1	1013988	1014161	chr1.1791	0	+
chr1	1014612	1014773	chr1.1792	0	+
chr1	1014827	1015002	chr1.1793	0	+
chr1	1015046	1015295	chr1.1794	0	+
chr1	1015722	1015751	chr1.1795	0	+
chr1	1015782	1015804	chr1.1796	0	+
chr1	1015830	1015856	chr1.1797	0	+
chr1	1015958	1016060	chr1.1798	0	+
chr1	1016148	1016276	chr1.1799	0	+
chr1	1016364	1016399	chr1.1800	0	+
chr1	1016459	1016543	chr1.1801	0	+
chr1	1016606	1016635	chr1.1802	0	+
chr1	1016644	1016988	chr1.1803	0	+
chr1	1023967	1024008	chr1.1804	0	+
chr1	1024150	1024176	chr1.1805	0	+
chr1	1024204	1024395	chr1.1806	0	+
chr1	1024429	1025175	chr1.1807	0	+
chr1	1025227	1025727	chr1.1808	0	+
chr1	1031795	1031886	chr1.1809	0	+
chr1	1032063	1032164	chr1.1810	0	+
chr1	1032204	1032390	chr1.1811	0	+
chr1	1032422	1032440	chr1.1812	0	+
chr1	1032619	1032677	chr1.1813	0	+
chr1	1032732	1032951	chr1.1814	0	+
chr1	1032982	1033014	chr1.1815	0	+
chr1	1033126	1033296	chr1.1816	0	+
chr1	1033319	1033350	chr1.1817	0	+
chr1	1033602	1033682	chr1.1818	0	+
chr1	1033756	1033917	chr1.1819	0	+
chr1	1034091	1034304	chr1.1820	0	+
chr1	1034374	1034673	chr1.1821	0	+
chr1	1034780	1034930	chr1.1822	0	+
chr1	1034956	1035004	chr1.1823	0	+
chr1	1035048	1035269	chr1.1824	0	+
chr1	1035298	1035380	chr1.1825	0	+
chr1	1035410	1035580	chr1.1826	0	+
chr1	1037219	1037285	chr1.1827	0	+
chr1	1037416	1037696	chr1.1828	0	+
chr1	1037774	1037844	chr1.1829	0	+
chr1	1037887	1038073	chr1.1830	0	+
chr1	1038115	1038311	chr1.1831	0	+
chr1	1038324	1038562	chr1.1832	0	+
chr1	1038683	1038828	chr1.1833	0	+
chr1	1038926	1039245	chr1.1834	0	+
chr1	1039252	1039281	chr1.1835	0	+
chr1	1039308	1039657	chr1.1836	0	+
chr1	1039900	1040048	chr1.1837	0	+
chr1	1044154	1044211	chr1.1838	0	+
chr1	1044249	1044299	chr1.1839	0	+
chr1	1044414	1044950	chr1.1840	0	+
chr1	1045374	1045663	chr1.1841	0	+
chr1	1045722	1045853	chr1.1842	0	+
chr1	1046196	1046253	chr1.1843	0	+
chr1	1046266	1046373	chr1.1844	0	+
chr1	1046422	1046536	chr1.1845	0	+
chr1	1046744	1046909	chr1.1846	0	+
chr1	1047100	1047441	chr1.1847	0	+
chr1	1047451	1047468	chr1.1848	0	+
chr1	1047487	1047531	chr1.1849	0	+
chr1	1049372	1049397	chr1.1850	0	+
chr1	1049501	1049574	chr1.1851	0	+
chr1	1051017	1051067	chr1.1852	0	+
chr1	1051186	1051282	chr1.1853	0	+
chr1	1051379	1051429	chr1.1854	0	+
chr1	1052712	1052795	chr1.1855	0	+
chr1	1053456	1053583	chr1.1856	0	+
chr1	1053721	1053813	chr1.1857	0	+
chr1	1053890	1053966	chr1.1858	0	+
chr1	1054075	1054129	chr1.1859	0	+
chr1	1054654	1054856	chr1.1860	0	+
chr1	1054972	1055047	chr1.1861	0	+
chr1	1055066	1055112	chr1.1862	0	+
chr1	1055334	1055381	chr1.1863	0	+
chr1	1058358	1058479	chr1.1864	0	+
chr1	1058610	1058657	chr1.1865	0	+
chr1	1059716	1059756	chr1.1866	0	+
chr1	1061888	1061925	chr1.1867	0	+
chr1	1063133	1063160	chr1.1868	0	+
chr1	1063256	1063351	chr1.1869	0	+
chr1	1065584	1065627	chr1.1870	0	+
chr1	1065691	1065733	chr1.1871	0	+
chr1	1065862	1065974	chr1.1872	0	+
chr1	1066389	1066424	chr1.1873	0	+
chr1	1066444	1066614	chr1.1874	0	+
chr1	1066706	1066770	chr1.1875	0	+
chr1	1067121	1069112	chr1.1876	0	+
chr1	1069200	1069509	chr1.1877	0	+
chr1	1069582	1069926	chr1.1878	0	+
chr1	1069940	1069977	chr1.1879	0	+
chr1	1070015	1070169	chr1.1880	0	+
chr1	1070248	1070378	chr1.1881	0	+
chr1	1071296	1071380	chr1.1882	0	+
chr1	1072911	1072920	chr1.1883	0	+
chr1	1072955	1072964	chr1.1884	0	+
chr1	1072994	1073073	chr1.1885	0	+
chr1	1073100	1073166	chr1.1886	0	+
chr1	1073191	1073492	chr1.1887	0	+
chr1	1073543	1073705	chr1.1888	0	+
chr1	1073721	1073791	chr1.1889	0	+
chr1	1073873	1073902	chr1.1890	0	+
chr1	1074037	1074102	chr1.1891	0	+
chr1	1074167	1074208	chr1.1892	0	+
chr1	1074528	1075362	chr1.1893	0	+
chr1	1075436	1075600	chr1.1894	0	+
chr1	1076084	1077752	chr1.1895	0	+
chr1	1077775	1078006	chr1.1896	0	+
chr1	1078374	1078454	chr1.1897	0	+
chr1	1078468	1078911	chr1.1898	0	+
chr1	1079686	1079764	chr1.1899	0	+
chr1	1079798	1079862	chr1.1900	0	+
chr1	1079885	1079908	chr1.1901	0	+
chr1	1079932	1080034	chr1.1902	0	+
chr1	1080283	1080447	chr1.1903	0	+
chr1	1080686	1080755	chr1.1904	0	+
chr1	1080843	1080997	chr1.1905	0	+
chr1	1081024	1081047	chr1.1906	0	+
chr1	1081270	1081707	chr1.1907	0	+
chr1	1082022	1082217	chr1.1908	0	+
chr1	1082491	1082571	chr1.1909	0	+
chr1	1082658	1082744	chr1.1910	0	+
chr1	1082767	1082873	chr1.1911	0	+
chr1	1082942	1082969	chr1.1912	0	+
chr1	1082982	1082999	chr1.1913	0	+
chr1	1083244	1083329	chr1.1914	0	+
chr1	1083338	1083476	chr1.1915	0	+
chr1	1084709	1085602	chr1.1916	0	+
chr1	1085643	1085946	chr1.1917	0	+
chr1	1088155	1088237	chr1.1918	0	+
chr1	1088364	1088387	chr1.1919	0	+
chr1	1088404	1088460	chr1.1920	0	+
chr1	1089836	1089876	chr1.1921	0	+
chr1	1089973	1090048	chr1.1922	0	+
chr1	1090084	1090120	chr1.1923	0	+
chr1	1090316	1090463	chr1.1924	0	+
chr1	1090775	1091151	chr1.1925	0	+
chr1	1091252	1091377	chr1.1926	0	+
chr1	1091462	1091478	chr1.1927	0	+
chr1	1091520	1091605	chr1.1928	0	+
chr1	1091620	1091657	chr1.1929	0	+
chr1	1091773	1091928	chr1.1930	0	+
chr1	1092071	1092115	chr1.1931	0	+
chr1	1092308	1092380	chr1.1932	0	+
chr1	1092470	1092543	chr1.1933	0	+
chr1	1092735	1092843	chr1.1934	0	+
chr1	1092912	1092993	chr1.1935	0	+
chr1	1093116	1093180	chr1.1936	0	+
chr1	1093719	1094038	chr1.1937	0	+
chr1	1094065	1094242	chr1.1938	0	+
chr1	1094368	1095382	chr1.1939	0	+
chr1	1095401	1097135	chr1.1940	0	+
chr1	1097182	1098776	chr1.1941	0	+
chr1	1098807	1099230	chr1.1942	0	+
chr1	1099343	1099381	chr1.1943	0	+
chr1	1099653	1099730	chr1.1944	0	+
chr1	1099800	1099860	chr1.1945	0	+
chr1	1099893	1099971	chr1.1946	0	+
chr1	1100001	1100037	chr1.1947	0	+
chr1	1100217	1100452	chr1.1948	0	+
chr1	1100474	1100489	chr1.1949	0	+
chr1	1100536	1100573	chr1.1950	0	+
chr1	1100581	1100656	chr1.1951	0	+
chr1	1100846	1100991	chr1.1952	0	+
chr1	1101115	1101148	chr1.1953	0	+
chr1	1101172	1101201	chr1.1954	0	+
chr1	1101214	1101282	chr1.1955	0	+
chr1	1101313	1101359	chr1.1956	0	+
chr1	1101515	1101633	chr1.1957	0	+
chr1	1101686	1101714	chr1.1958	0	+
chr1	1101821	1101853	chr1.1959	0	+
chr1	1102104	1102218	chr1.1960	0	+
chr1	1102397	1102588	chr1.1961	0	+
chr1	1102861	1102905	chr1.1962	0	+
chr1	1103312	1103399	chr1.1963	0	+
chr1	1103804	1103843	chr1.1964	0	+
chr1	1104017	1104090	chr1.1965	0	+
chr1	1104151	1104230	chr1.1966	0	+
chr1	1105161	1105179	chr1.1967	0	+
chr1	1105243	1105311	chr1.1968	0	+
chr1	1107134	1107261	chr1.1969	0	+
chr1	1108142	1108204	chr1.1970	0	+
chr1	1108288	1108392	chr1.1971	0	+
chr1	1108411	1108467	chr1.1972	0	+
chr1	1112977	1113000	chr1.1973	0	+
chr1	1113049	1113085	chr1.1974	0	+
chr1	1114350	1114381	chr1.1975	0	+
chr1	1114415	1114470	chr1.1976	0	+
chr1	1114668	1114760	chr1.1977	0	+
chr1	1114849	1114902	chr1.1978	0	+
chr1	1114915	1114953	chr1.1979	0	+
chr1	1115071	1115106	chr1.1980	0	+
chr1	1115115	1115182	chr1.1981	0	+
chr1	1115262	1115387	chr1.1982	0	+
chr1	1115546	1115689	chr1.1983	0	+
chr1	1115880	1116009	chr1.1984	0	+
chr1	1116086	1116112	chr1.1985	0	+
chr1	1116227	1116350	chr1.1986	0	+
chr1	1116411	1116707	chr1.1987	0	+
chr1	1116845	1116977	chr1.1988	0	+
chr1	1117357	1117446	chr1.1989	0	+
chr1	1117553	1117646	chr1.1990	0	+
chr1	1117771	1117983	chr1.1991	0	+
chr1	1118132	1118251	chr1.1992	0	+
chr1	1118437	1118549	chr1.1993	0	+
chr1	1118580	1118607	chr1.1994	0	+
chr1	1119202	1119323	chr1.1995	0	+
chr1	1119370	1119531	chr1.1996	0	+
chr1	1119584	1119672	chr1.1997	0	+
chr1	1119717	1119939	chr1.1998	0	+
chr1	1120009	1120254	chr1.1999	0	+
chr1	1120280	1120484	chr1.2000	0	+
chr1	1120851	1121048	chr1.2001	0	+
chr1	1121966	1121991	chr1.2002	0	+
chr1	1122382	1122531	chr1.2003	0	+
chr1	1122548	1122568	chr1.2004	0	+
[truncated: 141,582 more rows]

## Sheet: Table S2
Table S2: All mostCons-elements in noncoding region of cucumber
CHR	START	END	ID	SCORE	STRAND
chr1	30935	30963	chr1.8	0	+
chr1	33597	33610	chr1.13	0	+
chr1	41104	41156	chr1.19	0	+
chr1	41169	41212	chr1.20	0	+
chr1	45014	45059	chr1.25	0	+
chr1	45827	45845	chr1.26	0	+
chr1	46775	46804	chr1.27	0	+
chr1	51343	51378	chr1.31	0	+
chr1	51447	51486	chr1.32	0	+
chr1	59235	59276	chr1.37	0	+
chr1	59317	59326	chr1.38	0	+
chr1	59852	59892	chr1.40	0	+
chr1	61152	61194	chr1.47	0	+
chr1	61628	61651	chr1.49	0	+
chr1	69233	69311	chr1.58	0	+
chr1	69899	69933	chr1.59	0	+
chr1	70599	70677	chr1.60	0	+
chr1	70758	70860	chr1.61	0	+
chr1	71016	71063	chr1.62	0	+
chr1	71080	71134	chr1.63	0	+
chr1	71766	71859	chr1.64	0	+
chr1	72159	72272	chr1.65	0	+
chr1	77583	77882	chr1.78	0	+
chr1	82275	82308	chr1.80	0	+
chr1	82340	82378	chr1.81	0	+
chr1	83514	83538	chr1.85	0	+
chr1	83569	83613	chr1.86	0	+
chr1	84292	84329	chr1.87	0	+
chr1	89015	89060	chr1.90	0	+
chr1	95755	95844	chr1.98	0	+
chr1	95892	95927	chr1.99	0	+
chr1	115308	115341	chr1.109	0	+
chr1	115443	115502	chr1.110	0	+
chr1	119774	119886	chr1.124	0	+
chr1	119955	120117	chr1.125	0	+
chr1	120137	120207	chr1.126	0	+
chr1	120222	120256	chr1.127	0	+
chr1	120266	120351	chr1.128	0	+
chr1	120498	120515	chr1.129	0	+
chr1	137709	137722	chr1.158	0	+
chr1	140021	140086	chr1.163	0	+
chr1	140101	140163	chr1.164	0	+
chr1	142174	142213	chr1.168	0	+
chr1	145744	145830	chr1.175	0	+
chr1	169182	169257	chr1.223	0	+
chr1	169976	170369	chr1.224	0	+
chr1	170619	170694	chr1.225	0	+
chr1	170719	170769	chr1.226	0	+
chr1	181450	181470	chr1.234	0	+
chr1	181526	181573	chr1.235	0	+
chr1	181642	181697	chr1.236	0	+
chr1	182376	182409	chr1.238	0	+
chr1	182514	182538	chr1.239	0	+
chr1	182571	182629	chr1.240	0	+
chr1	182841	183198	chr1.241	0	+
chr1	183307	183355	chr1.242	0	+
chr1	183423	183483	chr1.243	0	+
chr1	183515	183535	chr1.244	0	+
chr1	183586	183643	chr1.245	0	+
chr1	183803	183859	chr1.246	0	+
chr1	183889	183933	chr1.247	0	+
chr1	184304	184324	chr1.248	0	+
chr1	189567	189605	chr1.256	0	+
chr1	189632	189673	chr1.257	0	+
chr1	190160	190228	chr1.258	0	+
chr1	195117	195149	chr1.267	0	+
chr1	195562	195610	chr1.268	0	+
chr1	195685	195707	chr1.269	0	+
chr1	199070	199126	chr1.275	0	+
chr1	201034	201131	chr1.277	0	+
chr1	202777	202859	chr1.284	0	+
chr1	202977	203043	chr1.285	0	+
chr1	204194	204240	chr1.288	0	+
chr1	204419	204517	chr1.289	0	+
chr1	204569	204627	chr1.290	0	+
chr1	204660	204718	chr1.291	0	+
chr1	204983	205017	chr1.292	0	+
chr1	205276	205324	chr1.293	0	+
chr1	206360	206420	chr1.295	0	+
chr1	206428	206514	chr1.296	0	+
chr1	209471	209511	chr1.301	0	+
chr1	216816	216846	chr1.310	0	+
chr1	216849	217014	chr1.311	0	+
chr1	217025	217156	chr1.312	0	+
chr1	217163	217294	chr1.314	0	+
chr1	232710	232780	chr1.341	0	+
chr1	234409	234449	chr1.346	0	+
chr1	234485	234602	chr1.347	0	+
chr1	237550	237581	chr1.349	0	+
chr1	237624	237658	chr1.350	0	+
chr1	238983	239015	chr1.355	0	+
chr1	239530	239564	chr1.359	0	+
chr1	242472	242504	chr1.367	0	+
chr1	242719	242790	chr1.368	0	+
chr1	244977	245003	chr1.374	0	+
chr1	245169	245181	chr1.375	0	+
chr1	245645	245665	chr1.376	0	+
chr1	246707	246769	chr1.381	0	+
chr1	246923	246973	chr1.382	0	+
chr1	246978	247001	chr1.383	0	+
chr1	247671	247772	chr1.384	0	+
chr1	257391	257462	chr1.396	0	+
chr1	260135	260186	chr1.397	0	+
chr1	261534	261613	chr1.398	0	+
chr1	261802	261880	chr1.400	0	+
chr1	262009	262246	chr1.401	0	+
chr1	262322	262545	chr1.402	0	+
chr1	262563	262692	chr1.403	0	+
chr1	262780	262815	chr1.404	0	+
chr1	265122	265179	chr1.408	0	+
chr1	265504	265624	chr1.409	0	+
chr1	266287	266300	chr1.410	0	+
chr1	266624	266706	chr1.411	0	+
chr1	266790	266864	chr1.412	0	+
chr1	266942	266962	chr1.413	0	+
chr1	267059	267154	chr1.414	0	+
chr1	267478	267529	chr1.415	0	+
chr1	267586	267669	chr1.416	0	+
chr1	267940	268088	chr1.417	0	+
chr1	270759	270819	chr1.419	0	+
chr1	270851	270877	chr1.420	0	+
chr1	273661	273688	chr1.423	0	+
chr1	276132	276236	chr1.424	0	+
chr1	276245	276268	chr1.425	0	+
chr1	276351	276374	chr1.426	0	+
chr1	276385	276409	chr1.427	0	+
chr1	276459	276518	chr1.428	0	+
chr1	276593	276629	chr1.429	0	+
chr1	277280	277319	chr1.431	0	+
chr1	279331	279458	chr1.436	0	+
chr1	279510	279547	chr1.437	0	+
chr1	279557	279587	chr1.438	0	+
chr1	279694	279724	chr1.439	0	+
chr1	279813	279926	chr1.440	0	+
chr1	280481	280526	chr1.443	0	+
chr1	280567	280601	chr1.444	0	+
chr1	281407	281466	chr1.448	0	+
chr1	281624	281647	chr1.450	0	+
chr1	281758	281821	chr1.451	0	+
chr1	282177	282279	chr1.452	0	+
chr1	282328	282426	chr1.453	0	+
chr1	282631	282665	chr1.454	0	+
chr1	283374	283428	chr1.455	0	+
chr1	285978	286037	chr1.461	0	+
chr1	286176	286225	chr1.462	0	+
chr1	286465	286521	chr1.464	0	+
chr1	290503	290673	chr1.466	0	+
chr1	290745	290831	chr1.467	0	+
chr1	290850	291145	chr1.468	0	+
chr1	291269	291384	chr1.469	0	+
chr1	291418	291504	chr1.470	0	+
chr1	291606	291674	chr1.471	0	+
chr1	291816	291899	chr1.472	0	+
chr1	291921	291950	chr1.473	0	+
chr1	294666	294843	chr1.476	0	+
chr1	294865	295059	chr1.477	0	+
chr1	295158	295285	chr1.478	0	+
chr1	295324	295444	chr1.479	0	+
chr1	296821	296873	chr1.480	0	+
chr1	313059	313105	chr1.488	0	+
chr1	313857	313963	chr1.489	0	+
chr1	314002	314041	chr1.490	0	+
chr1	315169	315189	chr1.492	0	+
chr1	315301	315435	chr1.493	0	+
chr1	315454	315504	chr1.494	0	+
chr1	316114	316196	chr1.495	0	+
chr1	316520	316689	chr1.496	0	+
chr1	317810	317879	chr1.497	0	+
chr1	318265	318299	chr1.498	0	+
chr1	318926	318992	chr1.501	0	+
chr1	319969	320013	chr1.502	0	+
chr1	320037	320214	chr1.503	0	+
chr1	320338	320370	chr1.504	0	+
chr1	320431	320635	chr1.505	0	+
chr1	320684	320721	chr1.506	0	+
chr1	320816	320885	chr1.507	0	+
chr1	321560	321632	chr1.508	0	+
chr1	323374	323412	chr1.509	0	+
chr1	323577	323645	chr1.510	0	+
chr1	326180	326259	chr1.511	0	+
chr1	326320	326356	chr1.512	0	+
chr1	327912	327925	chr1.513	0	+
chr1	328261	328287	chr1.514	0	+
chr1	333695	333753	chr1.518	0	+
chr1	337242	337296	chr1.526	0	+
chr1	346804	346828	chr1.536	0	+
chr1	347030	347058	chr1.538	0	+
chr1	347387	347431	chr1.540	0	+
chr1	348254	348289	chr1.542	0	+
chr1	349814	349974	chr1.545	0	+
chr1	354237	354264	chr1.555	0	+
chr1	355537	355567	chr1.560	0	+
chr1	357427	357459	chr1.566	0	+
chr1	358425	358443	chr1.567	0	+
chr1	361650	361674	chr1.568	0	+
chr1	361683	361715	chr1.569	0	+
chr1	375465	375486	chr1.592	0	+
chr1	375528	375552	chr1.593	0	+
chr1	379016	379050	chr1.594	0	+
chr1	380948	381094	chr1.598	0	+
chr1	382029	382111	chr1.600	0	+
chr1	382154	382195	chr1.601	0	+
chr1	382687	382765	chr1.603	0	+
chr1	382930	383016	chr1.604	0	+
chr1	383344	383466	chr1.606	0	+
chr1	383646	383916	chr1.607	0	+
chr1	385414	385441	chr1.610	0	+
chr1	385982	386038	chr1.612	0	+
chr1	387657	387690	chr1.616	0	+
chr1	388474	388482	chr1.619	0	+
chr1	388519	388598	chr1.620	0	+
chr1	389696	389833	chr1.622	0	+
chr1	394932	394962	chr1.623	0	+
chr1	394973	395099	chr1.624	0	+
chr1	410743	410795	chr1.642	0	+
chr1	411742	411775	chr1.643	0	+
chr1	415631	415655	chr1.650	0	+
chr1	415660	415733	chr1.651	0	+
chr1	416856	416881	chr1.652	0	+
chr1	416887	416958	chr1.653	0	+
chr1	419227	419240	chr1.657	0	+
chr1	421668	421702	chr1.664	0	+
chr1	421742	421842	chr1.665	0	+
chr1	425224	425244	chr1.675	0	+
chr1	427074	427084	chr1.680	0	+
chr1	427090	427102	chr1.681	0	+
chr1	428854	428913	chr1.682	0	+
chr1	429027	429055	chr1.683	0	+
chr1	429142	429189	chr1.684	0	+
chr1	433008	433097	chr1.688	0	+
chr1	433105	433114	chr1.689	0	+
chr1	433197	433391	chr1.690	0	+
chr1	433428	433545	chr1.691	0	+
chr1	433580	433654	chr1.692	0	+
chr1	433765	433779	chr1.693	0	+
chr1	436356	436385	chr1.700	0	+
chr1	437869	437893	chr1.701	0	+
chr1	437951	437966	chr1.702	0	+
chr1	437979	438021	chr1.703	0	+
chr1	440173	440377	chr1.710	0	+
chr1	440404	440468	chr1.711	0	+
chr1	443201	443223	chr1.718	0	+
chr1	443915	443964	chr1.721	0	+
chr1	453600	453666	chr1.736	0	+
chr1	453900	453932	chr1.737	0	+
chr1	454484	454515	chr1.739	0	+
chr1	455603	455637	chr1.744	0	+
chr1	457530	457602	chr1.748	0	+
chr1	461683	461722	chr1.752	0	+
chr1	464038	464077	chr1.758	0	+
chr1	464234	464296	chr1.760	0	+
chr1	465834	465908	chr1.763	0	+
chr1	466620	466648	chr1.765	0	+
chr1	466905	466922	chr1.767	0	+
chr1	467341	467448	chr1.768	0	+
chr1	467603	467623	chr1.770	0	+
chr1	468009	468029	chr1.772	0	+
chr1	471960	472009	chr1.774	0	+
chr1	472630	472651	chr1.777	0	+
chr1	472720	472778	chr1.778	0	+
chr1	473658	473736	chr1.780	0	+
chr1	476041	476063	chr1.784	0	+
chr1	483401	483547	chr1.791	0	+
chr1	483571	483586	chr1.792	0	+
chr1	483649	483696	chr1.793	0	+
chr1	483798	483816	chr1.794	0	+
chr1	486127	486175	chr1.797	0	+
chr1	486255	486282	chr1.798	0	+
chr1	489579	489635	chr1.805	0	+
chr1	493323	493342	chr1.806	0	+
chr1	495683	495702	chr1.807	0	+
chr1	495745	495797	chr1.808	0	+
chr1	497421	497468	chr1.817	0	+
chr1	499848	499886	chr1.824	0	+
chr1	500821	500845	chr1.828	0	+
chr1	502804	502836	chr1.835	0	+
chr1	503882	503948	chr1.836	0	+
chr1	505253	505285	chr1.838	0	+
chr1	506545	506646	chr1.840	0	+
chr1	507149	507170	chr1.842	0	+
chr1	508512	508544	chr1.844	0	+
chr1	513904	513948	chr1.855	0	+
chr1	514909	514934	chr1.859	0	+
chr1	515009	515067	chr1.860	0	+
chr1	515523	515584	chr1.863	0	+
chr1	517224	517328	chr1.865	0	+
chr1	519201	519211	chr1.874	0	+
chr1	522459	522510	chr1.885	0	+
chr1	522564	522635	chr1.886	0	+
chr1	524315	524373	chr1.890	0	+
chr1	525837	525871	chr1.891	0	+
chr1	528182	528309	chr1.895	0	+
chr1	530498	530557	chr1.899	0	+
chr1	531605	531698	chr1.901	0	+
chr1	531703	531800	chr1.902	0	+
chr1	531810	531859	chr1.903	0	+
chr1	533387	533435	chr1.908	0	+
chr1	533516	533642	chr1.909	0	+
chr1	533751	533937	chr1.910	0	+
chr1	533956	534046	chr1.911	0	+
chr1	534706	534775	chr1.913	0	+
chr1	535479	535536	chr1.914	0	+
chr1	536436	536459	chr1.915	0	+
chr1	536527	536631	chr1.916	0	+
chr1	538656	538672	chr1.917	0	+
chr1	544221	544272	chr1.932	0	+
chr1	545174	545196	chr1.936	0	+
chr1	545254	545292	chr1.937	0	+
chr1	545428	545490	chr1.938	0	+
chr1	547607	547632	chr1.943	0	+
chr1	554173	554319	chr1.951	0	+
chr1	554403	554465	chr1.952	0	+
chr1	554531	554617	chr1.953	0	+
chr1	554636	554663	chr1.954	0	+
chr1	556215	556277	chr1.956	0	+
chr1	556575	556768	chr1.957	0	+
chr1	558026	558091	chr1.960	0	+
chr1	558884	558985	chr1.962	0	+
chr1	559929	559949	chr1.965	0	+
chr1	565994	566010	chr1.985	0	+
chr1	570883	571025	chr1.993	0	+
chr1	571059	571128	chr1.994	0	+
chr1	571226	571255	chr1.995	0	+
chr1	571353	571383	chr1.996	0	+
chr1	573887	573911	chr1.1008	0	+
chr1	574127	574237	chr1.1009	0	+
chr1	577027	577102	chr1.1010	0	+
chr1	580425	580499	chr1.1021	0	+
chr1	586324	586370	chr1.1022	0	+
chr1	586436	586447	chr1.1023	0	+
chr1	586456	586517	chr1.1024	0	+
chr1	588269	588318	chr1.1025	0	+
chr1	588395	588450	chr1.1026	0	+
chr1	589106	589168	chr1.1027	0	+
chr1	589302	589331	chr1.1028	0	+
chr1	589352	589364	chr1.1029	0	+
chr1	589465	589474	chr1.1030	0	+
chr1	589498	589512	chr1.1031	0	+
chr1	589518	589562	chr1.1032	0	+
chr1	589568	589603	chr1.1033	0	+
chr1	589611	589655	chr1.1034	0	+
chr1	589717	589753	chr1.1035	0	+
chr1	590671	590710	chr1.1038	0	+
chr1	596133	596195	chr1.1042	0	+
chr1	597217	597293	chr1.1045	0	+
chr1	600481	600548	chr1.1048	0	+
chr1	602363	602405	chr1.1051	0	+
chr1	602432	602461	chr1.1052	0	+
chr1	602493	602542	chr1.1053	0	+
chr1	603739	603792	chr1.1058	0	+
chr1	605635	605678	chr1.1060	0	+
chr1	611894	611921	chr1.1063	0	+
chr1	613412	613458	chr1.1064	0	+
chr1	613811	613863	chr1.1065	0	+
chr1	613904	614064	chr1.1066	0	+
chr1	614221	614246	chr1.1067	0	+
chr1	614317	614557	chr1.1068	0	+
chr1	614831	615126	chr1.1070	0	+
chr1	615823	615891	chr1.1073	0	+
chr1	620466	620537	chr1.1080	0	+
chr1	624525	624554	chr1.1083	0	+
chr1	624665	624757	chr1.1084	0	+
chr1	626834	626846	chr1.1085	0	+
chr1	628177	628203	chr1.1087	0	+
chr1	630777	630837	chr1.1088	0	+
chr1	631048	631085	chr1.1089	0	+
chr1	632848	632920	chr1.1092	0	+
chr1	632983	633004	chr1.1093	0	+
chr1	642883	642936	chr1.1111	0	+
chr1	642995	643053	chr1.1112	0	+
chr1	645331	645470	chr1.1118	0	+
chr1	645517	645536	chr1.1119	0	+
chr1	645730	645758	chr1.1120	0	+
chr1	645821	645888	chr1.1121	0	+
chr1	649051	649165	chr1.1131	0	+
chr1	649210	649300	chr1.1132	0	+
chr1	649516	649599	chr1.1133	0	+
chr1	649644	649890	chr1.1134	0	+
chr1	650438	650463	chr1.1138	0	+
chr1	657009	657052	chr1.1139	0	+
chr1	657065	657121	chr1.1140	0	+
chr1	659505	659543	chr1.1141	0	+
chr1	659689	659739	chr1.1142	0	+
chr1	659786	659813	chr1.1143	0	+
chr1	659973	660016	chr1.1144	0	+
chr1	660178	660207	chr1.1145	0	+
chr1	660351	660700	chr1.1146	0	+
chr1	660763	660865	chr1.1147	0	+
chr1	660938	660982	chr1.1148	0	+
chr1	661039	661245	chr1.1149	0	+
chr1	661310	661378	chr1.1150	0	+
chr1	661415	661494	chr1.1151	0	+
chr1	661553	661615	chr1.1152	0	+
chr1	664594	664657	chr1.1159	0	+
chr1	664711	664805	chr1.1160	0	+
chr1	664965	665009	chr1.1161	0	+
chr1	666796	666814	chr1.1166	0	+
chr1	666856	666874	chr1.1167	0	+
chr1	666895	666923	chr1.1168	0	+
chr1	667202	667223	chr1.1169	0	+
chr1	667532	667590	chr1.1170	0	+
chr1	667618	667644	chr1.1171	0	+
chr1	667925	667949	chr1.1172	0	+
chr1	668012	668092	chr1.1173	0	+
chr1	670041	670083	chr1.1174	0	+
chr1	672086	672106	chr1.1181	0	+
chr1	672139	672246	chr1.1182	0	+
chr1	673492	673652	chr1.1183	0	+
chr1	673706	673762	chr1.1184	0	+
chr1	674763	674790	chr1.1185	0	+
chr1	674806	674816	chr1.1186	0	+
chr1	674893	674931	chr1.1187	0	+
chr1	674934	674949	chr1.1188	0	+
chr1	676010	676044	chr1.1189	0	+
chr1	677010	677216	chr1.1190	0	+
chr1	678596	678648	chr1.1192	0	+
chr1	680475	680543	chr1.1198	0	+
chr1	680655	680696	chr1.1199	0	+
chr1	684039	684210	chr1.1203	0	+
chr1	685270	685305	chr1.1205	0	+
chr1	685331	685407	chr1.1206	0	+
chr1	685704	685887	chr1.1207	0	+
chr1	686256	686348	chr1.1208	0	+
chr1	688173	688233	chr1.1209	0	+
chr1	688287	688376	chr1.1210	0	+
chr1	689385	689416	chr1.1211	0	+
chr1	690284	690354	chr1.1212	0	+
chr1	690528	690547	chr1.1213	0	+
chr1	691036	691061	chr1.1214	0	+
chr1	691093	691135	chr1.1215	0	+
chr1	691284	691339	chr1.1216	0	+
chr1	691470	691523	chr1.1217	0	+
chr1	692700	692792	chr1.1218	0	+
chr1	693075	693111	chr1.1219	0	+
chr1	693173	693199	chr1.1220	0	+
chr1	693228	693248	chr1.1221	0	+
chr1	693996	694048	chr1.1222	0	+
chr1	694057	694126	chr1.1223	0	+
chr1	695254	695286	chr1.1226	0	+
chr1	695364	695461	chr1.1227	0	+
chr1	695526	695562	chr1.1228	0	+
chr1	695572	695606	chr1.1229	0	+
chr1	695632	695728	chr1.1230	0	+
chr1	695811	695835	chr1.1231	0	+
chr1	695933	695942	chr1.1232	0	+
chr1	696194	696240	chr1.1233	0	+
chr1	696280	696429	chr1.1234	0	+
chr1	697017	697073	chr1.1235	0	+
chr1	699127	699187	chr1.1236	0	+
chr1	699208	699269	chr1.1237	0	+
chr1	699903	699952	chr1.1238	0	+
chr1	700029	700129	chr1.1239	0	+
chr1	700162	700242	chr1.1240	0	+
chr1	700351	700439	chr1.1241	0	+
chr1	700736	700823	chr1.1242	0	+
chr1	701240	701304	chr1.1243	0	+
chr1	702065	702126	chr1.1244	0	+
chr1	702170	702223	chr1.1245	0	+
chr1	702426	702632	chr1.1246	0	+
chr1	702669	702741	chr1.1247	0	+
chr1	703113	703165	chr1.1248	0	+
chr1	703214	703613	chr1.1249	0	+
chr1	707817	707829	chr1.1252	0	+
chr1	708659	708682	chr1.1253	0	+
chr1	708999	709008	chr1.1254	0	+
chr1	709722	709831	chr1.1256	0	+
chr1	710394	710466	chr1.1257	0	+
chr1	710910	710969	chr1.1258	0	+
chr1	711269	711292	chr1.1259	0	+
chr1	711312	711384	chr1.1260	0	+
chr1	711443	711513	chr1.1261	0	+
chr1	712065	712086	chr1.1262	0	+
chr1	712103	712149	chr1.1263	0	+
chr1	715141	715172	chr1.1269	0	+
chr1	715185	715249	chr1.1270	0	+
chr1	715265	715301	chr1.1271	0	+
chr1	716132	716272	chr1.1273	0	+
chr1	716404	716421	chr1.1274	0	+
chr1	716503	716556	chr1.1275	0	+
chr1	717736	717799	chr1.1276	0	+
chr1	717944	717963	chr1.1277	0	+
chr1	717978	718001	chr1.1278	0	+
chr1	718008	718036	chr1.1279	0	+
chr1	718714	718742	chr1.1281	0	+
chr1	718767	718791	chr1.1282	0	+
chr1	719005	719041	chr1.1283	0	+
chr1	719173	719243	chr1.1284	0	+
chr1	725072	725112	chr1.1286	0	+
chr1	727166	727212	chr1.1287	0	+
chr1	727227	727246	chr1.1288	0	+
chr1	729660	729698	chr1.1289	0	+
chr1	729710	729835	chr1.1290	0	+
chr1	732200	732300	chr1.1291	0	+
chr1	733456	733511	chr1.1295	0	+
chr1	733726	733789	chr1.1296	0	+
chr1	733875	733904	chr1.1297	0	+
chr1	740498	740524	chr1.1315	0	+
chr1	740866	740916	chr1.1317	0	+
chr1	741780	741820	chr1.1320	0	+
chr1	744521	744561	chr1.1326	0	+
chr1	744649	744724	chr1.1327	0	+
chr1	744864	745005	chr1.1328	0	+
chr1	746037	746196	chr1.1329	0	+
chr1	746896	746921	chr1.1330	0	+
chr1	747361	747437	chr1.1331	0	+
chr1	747459	747514	chr1.1332	0	+
chr1	747584	747712	chr1.1333	0	+
chr1	748524	748563	chr1.1334	0	+
chr1	748625	748851	chr1.1335	0	+
chr1	749765	749802	chr1.1336	0	+
chr1	749843	749953	chr1.1337	0	+
chr1	750017	750121	chr1.1338	0	+
chr1	750298	750348	chr1.1339	0	+
chr1	751812	751880	chr1.1340	0	+
chr1	751939	752047	chr1.1341	0	+
chr1	753037	753091	chr1.1342	0	+
chr1	755376	755407	chr1.1346	0	+
chr1	755463	755591	chr1.1347	0	+
chr1	758118	758293	chr1.1353	0	+
chr1	758508	758639	chr1.1354	0	+
chr1	758652	758746	chr1.1355	0	+
chr1	759282	759283	chr1.1358	0	+
chr1	760270	760292	chr1.1363	0	+
chr1	760397	760436	chr1.1364	0	+
chr1	760595	760625	chr1.1366	0	+
chr1	760667	760687	chr1.1367	0	+
chr1	762697	762848	chr1.1369	0	+
chr1	764714	764893	chr1.1370	0	+
chr1	765603	765635	chr1.1371	0	+
chr1	765689	765738	chr1.1372	0	+
chr1	765819	765914	chr1.1373	0	+
chr1	765925	766011	chr1.1374	0	+
chr1	766047	766078	chr1.1375	0	+
chr1	766117	766252	chr1.1376	0	+
chr1	766282	766346	chr1.1377	0	+
chr1	766812	766904	chr1.1378	0	+
chr1	766917	767028	chr1.1379	0	+
chr1	767049	767073	chr1.1380	0	+
chr1	770831	770880	chr1.1383	0	+
chr1	771697	771731	chr1.1386	0	+
chr1	777822	777899	chr1.1390	0	+
chr1	777980	778058	chr1.1391	0	+
chr1	778526	778563	chr1.1392	0	+
chr1	781905	782033	chr1.1402	0	+
chr1	782055	782145	chr1.1403	0	+
chr1	782188	782252	chr1.1404	0	+
chr1	783533	783674	chr1.1407	0	+
chr1	785888	785911	chr1.1413	0	+
chr1	786578	786822	chr1.1416	0	+
chr1	786855	787009	chr1.1417	0	+
chr1	788080	788098	chr1.1418	0	+
chr1	788137	788282	chr1.1419	0	+
chr1	789055	789212	chr1.1420	0	+
chr1	789278	789321	chr1.1421	0	+
chr1	790192	790316	chr1.1423	0	+
chr1	790342	790399	chr1.1424	0	+
chr1	791703	791770	chr1.1428	0	+
chr1	792575	792683	chr1.1433	0	+
chr1	792758	792800	chr1.1434	0	+
chr1	792878	792925	chr1.1435	0	+
chr1	792976	793031	chr1.1436	0	+
chr1	793090	793172	chr1.1437	0	+
chr1	801293	801352	chr1.1441	0	+
chr1	801387	801459	chr1.1442	0	+
chr1	802121	802244	chr1.1444	0	+
chr1	802271	802302	chr1.1445	0	+
chr1	802979	803051	chr1.1447	0	+
chr1	803785	803814	chr1.1449	0	+
chr1	803921	803986	chr1.1450	0	+
chr1	804675	804775	chr1.1451	0	+
chr1	807651	807828	chr1.1453	0	+
chr1	807876	807947	chr1.1454	0	+
chr1	807971	808018	chr1.1455	0	+
chr1	808162	808259	chr1.1456	0	+
chr1	808427	808592	chr1.1457	0	+
chr1	809308	809371	chr1.1459	0	+
chr1	809552	809788	chr1.1460	0	+
chr1	811443	811460	chr1.1465	0	+
chr1	811622	811657	chr1.1466	0	+
chr1	816642	816742	chr1.1476	0	+
chr1	823461	823498	chr1.1482	0	+
chr1	825396	825420	chr1.1483	0	+
chr1	825451	825507	chr1.1484	0	+
chr1	826465	826587	chr1.1487	0	+
chr1	827137	827168	chr1.1489	0	+
chr1	827864	827925	chr1.1491	0	+
chr1	828287	828369	chr1.1493	0	+
chr1	828380	828476	chr1.1494	0	+
chr1	828611	828679	chr1.1495	0	+
chr1	830786	830807	chr1.1496	0	+
chr1	830821	830944	chr1.1497	0	+
chr1	831077	831086	chr1.1498	0	+
chr1	831143	831166	chr1.1499	0	+
chr1	832624	832685	chr1.1500	0	+
chr1	832899	832947	chr1.1501	0	+
chr1	833245	833294	chr1.1502	0	+
chr1	833535	833545	chr1.1505	0	+
chr1	834597	834621	chr1.1510	0	+
chr1	835107	835160	chr1.1511	0	+
chr1	844566	844594	chr1.1520	0	+
chr1	844618	844642	chr1.1521	0	+
chr1	844866	844954	chr1.1523	0	+
chr1	845361	845439	chr1.1526	0	+
chr1	848411	848428	chr1.1529	0	+
chr1	864363	864411	chr1.1546	0	+
chr1	864426	864485	chr1.1547	0	+
chr1	868859	868890	chr1.1551	0	+
chr1	874117	874154	chr1.1558	0	+
chr1	879844	879872	chr1.1562	0	+
chr1	881294	881332	chr1.1564	0	+
chr1	881528	881567	chr1.1565	0	+
chr1	882099	882226	chr1.1567	0	+
chr1	883139	883486	chr1.1568	0	+
chr1	883514	883591	chr1.1569	0	+
chr1	887148	887277	chr1.1576	0	+
chr1	890575	890601	chr1.1578	0	+
chr1	894092	894143	chr1.1586	0	+
chr1	914510	914756	chr1.1602	0	+
chr1	918571	918596	chr1.1607	0	+
chr1	922788	922792	chr1.1612	0	+
chr1	923436	923452	chr1.1614	0	+
chr1	923600	923617	chr1.1615	0	+
chr1	927876	927911	chr1.1620	0	+
chr1	928707	928769	chr1.1622	0	+
chr1	932006	932033	chr1.1630	0	+
chr1	947866	947918	chr1.1644	0	+
chr1	949946	949975	chr1.1650	0	+
chr1	954254	954290	chr1.1661	0	+
chr1	956383	956425	chr1.1662	0	+
chr1	961589	961669	chr1.1664	0	+
chr1	961704	961755	chr1.1665	0	+
chr1	961788	961853	chr1.1666	0	+
chr1	963245	963261	chr1.1671	0	+
chr1	963302	963376	chr1.1672	0	+
chr1	963524	963597	chr1.1673	0	+
chr1	965403	965446	chr1.1674	0	+
chr1	965575	965637	chr1.1675	0	+
chr1	968229	968269	chr1.1676	0	+
chr1	968312	968387	chr1.1677	0	+
chr1	968488	968530	chr1.1678	0	+
chr1	969826	969887	chr1.1684	0	+
chr1	971062	971144	chr1.1688	0	+
chr1	971935	972059	chr1.1692	0	+
chr1	972091	972105	chr1.1693	0	+
chr1	972231	972282	chr1.1694	0	+
chr1	972834	972859	chr1.1697	0	+
chr1	974711	974728	chr1.1698	0	+
chr1	976411	976494	chr1.1699	0	+
chr1	978077	978117	chr1.1704	0	+
chr1	978228	978304	chr1.1706	0	+
chr1	978321	978410	chr1.1707	0	+
chr1	979248	979276	chr1.1710	0	+
chr1	982261	982420	chr1.1718	0	+
chr1	984890	984918	chr1.1724	0	+
chr1	985715	985738	chr1.1729	0	+
chr1	986754	986989	chr1.1730	0	+
chr1	987319	987356	chr1.1732	0	+
chr1	989836	990048	chr1.1735	0	+
chr1	990085	990184	chr1.1736	0	+
chr1	990395	990574	chr1.1737	0	+
chr1	991201	991261	chr1.1738	0	+
chr1	992989	993036	chr1.1739	0	+
chr1	993107	993122	chr1.1740	0	+
chr1	993130	993164	chr1.1741	0	+
chr1	995402	995469	chr1.1742	0	+
chr1	996722	996787	chr1.1743	0	+
chr1	998727	998808	chr1.1744	0	+
chr1	999195	999219	chr1.1746	0	+
chr1	999362	999380	chr1.1747	0	+
chr1	999925	1000068	chr1.1749	0	+
chr1	1000182	1000217	chr1.1750	0	+
chr1	1000474	1000510	chr1.1751	0	+
chr1	1000593	1000665	chr1.1752	0	+
chr1	1001033	1001116	chr1.1754	0	+
chr1	1001134	1001448	chr1.1755	0	+
chr1	1001532	1001572	chr1.1756	0	+
chr1	1001585	1001598	chr1.1757	0	+
chr1	1001628	1001657	chr1.1758	0	+
chr1	1001665	1001721	chr1.1759	0	+
chr1	1001759	1001803	chr1.1760	0	+
chr1	1003542	1003615	chr1.1761	0	+
chr1	1003661	1003787	chr1.1762	0	+
chr1	1003835	1003853	chr1.1764	0	+
chr1	1004052	1004102	chr1.1765	0	+
chr1	1004152	1004198	chr1.1766	0	+
chr1	1004201	1004224	chr1.1767	0	+
chr1	1004280	1004304	chr1.1768	0	+
chr1	1007827	1007867	chr1.1777	0	+
chr1	1008905	1008932	chr1.1779	0	+
chr1	1009421	1009507	chr1.1783	0	+
chr1	1011540	1011613	chr1.1784	0	+
chr1	1012234	1012371	chr1.1785	0	+
chr1	1012703	1012752	chr1.1786	0	+
chr1	1013905	1013971	chr1.1790	0	+
chr1	1015722	1015751	chr1.1795	0	+
chr1	1015782	1015804	chr1.1796	0	+
chr1	1015830	1015856	chr1.1797	0	+
chr1	1016364	1016399	chr1.1800	0	+
chr1	1016606	1016635	chr1.1802	0	+
chr1	1031795	1031886	chr1.1809	0	+
chr1	1032422	1032440	chr1.1812	0	+
chr1	1032619	1032677	chr1.1813	0	+
chr1	1032732	1032951	chr1.1814	0	+
chr1	1032982	1033014	chr1.1815	0	+
chr1	1033319	1033350	chr1.1817	0	+
chr1	1033602	1033682	chr1.1818	0	+
chr1	1033756	1033917	chr1.1819	0	+
chr1	1034956	1035004	chr1.1823	0	+
chr1	1035298	1035380	chr1.1825	0	+
chr1	1035410	1035580	chr1.1826	0	+
chr1	1037219	1037285	chr1.1827	0	+
chr1	1049372	1049397	chr1.1850	0	+
chr1	1049501	1049574	chr1.1851	0	+
chr1	1051017	1051067	chr1.1852	0	+
chr1	1058358	1058479	chr1.1864	0	+
chr1	1058610	1058657	chr1.1865	0	+
chr1	1059716	1059756	chr1.1866	0	+
chr1	1061888	1061925	chr1.1867	0	+
chr1	1063133	1063160	chr1.1868	0	+
chr1	1063256	1063351	chr1.1869	0	+
chr1	1065584	1065627	chr1.1870	0	+
chr1	1065691	1065733	chr1.1871	0	+
chr1	1066389	1066424	chr1.1873	0	+
chr1	1066444	1066614	chr1.1874	0	+
chr1	1066706	1066770	chr1.1875	0	+
chr1	1069940	1069977	chr1.1879	0	+
chr1	1070015	1070169	chr1.1880	0	+
chr1	1070248	1070378	chr1.1881	0	+
chr1	1071296	1071380	chr1.1882	0	+
chr1	1072911	1072920	chr1.1883	0	+
chr1	1072955	1072964	chr1.1884	0	+
chr1	1072994	1073073	chr1.1885	0	+
chr1	1073100	1073166	chr1.1886	0	+
chr1	1073873	1073902	chr1.1890	0	+
chr1	1074037	1074102	chr1.1891	0	+
chr1	1074167	1074208	chr1.1892	0	+
chr1	1079686	1079764	chr1.1899	0	+
chr1	1079798	1079862	chr1.1900	0	+
chr1	1081024	1081047	chr1.1906	0	+
chr1	1082491	1082571	chr1.1909	0	+
chr1	1082658	1082744	chr1.1910	0	+
chr1	1082767	1082873	chr1.1911	0	+
chr1	1082942	1082969	chr1.1912	0	+
chr1	1082982	1082999	chr1.1913	0	+
chr1	1083244	1083329	chr1.1914	0	+
chr1	1083338	1083476	chr1.1915	0	+
chr1	1088155	1088237	chr1.1918	0	+
chr1	1088364	1088387	chr1.1919	0	+
chr1	1088404	1088460	chr1.1920	0	+
chr1	1089836	1089876	chr1.1921	0	+
chr1	1089973	1090048	chr1.1922	0	+
chr1	1090084	1090120	chr1.1923	0	+
chr1	1091462	1091478	chr1.1927	0	+
chr1	1091520	1091605	chr1.1928	0	+
chr1	1091620	1091657	chr1.1929	0	+
chr1	1091773	1091928	chr1.1930	0	+
chr1	1092071	1092115	chr1.1931	0	+
chr1	1093116	1093180	chr1.1936	0	+
chr1	1093719	1094038	chr1.1937	0	+
chr1	1094065	1094242	chr1.1938	0	+
chr1	1099343	1099381	chr1.1943	0	+
chr1	1099653	1099730	chr1.1944	0	+
chr1	1099800	1099860	chr1.1945	0	+
chr1	1099893	1099971	chr1.1946	0	+
chr1	1100001	1100037	chr1.1947	0	+
chr1	1100474	1100489	chr1.1949	0	+
chr1	1100536	1100573	chr1.1950	0	+
chr1	1100581	1100656	chr1.1951	0	+
chr1	1100846	1100991	chr1.1952	0	+
chr1	1101115	1101148	chr1.1953	0	+
chr1	1101172	1101201	chr1.1954	0	+
chr1	1101214	1101282	chr1.1955	0	+
chr1	1101313	1101359	chr1.1956	0	+
chr1	1101515	1101633	chr1.1957	0	+
chr1	1101686	1101714	chr1.1958	0	+
chr1	1101821	1101853	chr1.1959	0	+
chr1	1102861	1102905	chr1.1962	0	+
chr1	1103312	1103399	chr1.1963	0	+
chr1	1103804	1103843	chr1.1964	0	+
chr1	1105161	1105179	chr1.1967	0	+
chr1	1105243	1105311	chr1.1968	0	+
chr1	1107134	1107261	chr1.1969	0	+
chr1	1108142	1108204	chr1.1970	0	+
chr1	1108288	1108392	chr1.1971	0	+
chr1	1108411	1108467	chr1.1972	0	+
chr1	1112977	1113000	chr1.1973	0	+
chr1	1113049	1113085	chr1.1974	0	+
chr1	1114350	1114381	chr1.1975	0	+
chr1	1114415	1114470	chr1.1976	0	+
chr1	1114668	1114760	chr1.1977	0	+
chr1	1114849	1114902	chr1.1978	0	+
chr1	1114915	1114953	chr1.1979	0	+
chr1	1115071	1115106	chr1.1980	0	+
chr1	1115115	1115182	chr1.1981	0	+
chr1	1115262	1115387	chr1.1982	0	+
chr1	1115880	1116009	chr1.1984	0	+
chr1	1116086	1116112	chr1.1985	0	+
chr1	1118580	1118607	chr1.1994	0	+
chr1	1120280	1120484	chr1.2000	0	+
chr1	1120851	1121048	chr1.2001	0	+
chr1	1121966	1121991	chr1.2002	0	+
chr1	1122382	1122531	chr1.2003	0	+
chr1	1122548	1122568	chr1.2004	0	+
chr1	1127004	1127028	chr1.2005	0	+
chr1	1127043	1127141	chr1.2006	0	+
chr1	1127214	1127261	chr1.2007	0	+
chr1	1127360	1127525	chr1.2008	0	+
chr1	1127687	1127716	chr1.2009	0	+
chr1	1127735	1127802	chr1.2010	0	+
chr1	1127804	1127824	chr1.2011	0	+
chr1	1127855	1128012	chr1.2012	0	+
chr1	1128028	1128070	chr1.2013	0	+
chr1	1128108	1128381	chr1.2014	0	+
chr1	1129370	1129631	chr1.2020	0	+
chr1	1129649	1129684	chr1.2021	0	+
chr1	1129823	1129951	chr1.2022	0	+
chr1	1130183	1130223	chr1.2023	0	+
chr1	1131335	1131379	chr1.2024	0	+
chr1	1131389	1131478	chr1.2025	0	+
chr1	1131522	1131594	chr1.2026	0	+
chr1	1131636	1131794	chr1.2027	0	+
chr1	1133471	1133690	chr1.2028	0	+
chr1	1133827	1134007	chr1.2029	0	+
chr1	1135760	1135868	chr1.2033	0	+
chr1	1136658	1136680	chr1.2035	0	+
chr1	1136793	1136845	chr1.2036	0	+
chr1	1136861	1136883	chr1.2037	0	+
chr1	1137032	1137215	chr1.2038	0	+
chr1	1137476	1137576	chr1.2039	0	+
chr1	1138462	1138481	chr1.2040	0	+
chr1	1138495	1138537	chr1.2041	0	+
chr1	1141409	1141433	chr1.2043	0	+
chr1	1143339	1143365	chr1.2047	0	+
chr1	1144820	1144834	chr1.2053	0	+
chr1	1144970	1144990	chr1.2054	0	+
chr1	1145536	1145627	chr1.2057	0	+
chr1	1146216	1146278	chr1.2060	0	+
chr1	1146865	1147010	chr1.2061	0	+
chr1	1147019	1147164	chr1.2062	0	+
chr1	1151297	1151320	chr1.2070	0	+
chr1	1151352	1151374	chr1.2071	0	+
chr1	1151675	1151694	chr1.2073	0	+
chr1	1152199	1152375	chr1.2074	0	+
chr1	1152474	1152555	chr1.2075	0	+
chr1	1153032	1153054	chr1.2077	0	+
chr1	1153238	1153302	chr1.2078	0	+
chr1	1155151	1155180	chr1.2079	0	+
chr1	1157010	1157058	chr1.2083	0	+
chr1	1157548	1157605	chr1.2085	0	+
chr1	1158088	1158120	chr1.2087	0	+
chr1	1159140	1159385	chr1.2090	0	+
chr1	1161165	1161181	chr1.2092	0	+
chr1	1161601	1161644	chr1.2095	0	+
chr1	1166719	1166750	chr1.2105	0	+
chr1	1166769	1166815	chr1.2106	0	+
chr1	1166826	1166836	chr1.2107	0	+
chr1	1170351	1170392	chr1.2113	0	+
chr1	1172039	1172169	chr1.2114	0	+
chr1	1174257	1174286	chr1.2120	0	+
chr1	1174613	1174635	chr1.2122	0	+
chr1	1178763	1178792	chr1.2131	0	+
chr1	1182216	1182234	chr1.2138	0	+
chr1	1189457	1189477	chr1.2143	0	+
chr1	1190274	1190318	chr1.2145	0	+
chr1	1190617	1190643	chr1.2146	0	+
chr1	1195071	1195098	chr1.2156	0	+
chr1	1195181	1195275	chr1.2157	0	+
chr1	1195399	1195423	chr1.2158	0	+
chr1	1195435	1195471	chr1.2159	0	+
chr1	1195560	1195588	chr1.2160	0	+
chr1	1195668	1195683	chr1.2161	0	+
chr1	1198959	1199031	chr1.2177	0	+
chr1	1199076	1199189	chr1.2178	0	+
chr1	1199224	1199369	chr1.2179	0	+
chr1	1199934	1199951	chr1.2184	0	+
chr1	1201461	1201515	chr1.2194	0	+
chr1	1206816	1206893	chr1.2195	0	+
chr1	1206902	1206994	chr1.2196	0	+
chr1	1209481	1209562	chr1.2204	0	+
chr1	1209618	1209626	chr1.2205	0	+
chr1	1209653	1209689	chr1.2206	0	+
chr1	1215716	1215769	chr1.2219	0	+
chr1	1215850	1215926	chr1.2220	0	+
chr1	1216146	1216184	chr1.2221	0	+
chr1	1216237	1216336	chr1.2222	0	+
chr1	1216354	1216367	chr1.2223	0	+
chr1	1217036	1217324	chr1.2224	0	+
chr1	1218854	1218961	chr1.2229	0	+
chr1	1219054	1219083	chr1.2230	0	+
chr1	1223646	1223696	chr1.2231	0	+
chr1	1225056	1225213	chr1.2232	0	+
chr1	1230377	1230456	chr1.2233	0	+
chr1	1230553	1230631	chr1.2234	0	+
chr1	1232647	1232721	chr1.2235	0	+
chr1	1232792	1232888	chr1.2236	0	+
chr1	1232918	1232970	chr1.2237	0	+
chr1	1234853	1234874	chr1.2241	0	+
chr1	1234899	1234960	chr1.2242	0	+
chr1	1238418	1238485	chr1.2244	0	+
chr1	1240331	1240396	chr1.2245	0	+
chr1	1240415	1240605	chr1.2246	0	+
chr1	1240826	1240923	chr1.2248	0	+
chr1	1241124	1241156	chr1.2249	0	+
chr1	1242798	1242930	chr1.2251	0	+
chr1	1242998	1243117	chr1.2252	0	+
chr1	1243419	1243448	chr1.2253	0	+
chr1	1243491	1243518	chr1.2254	0	+
chr1	1243734	1243804	chr1.2255	0	+
chr1	1243822	1243843	chr1.2256	0	+
chr1	1243934	1243966	chr1.2257	0	+
chr1	1244266	1244283	chr1.2258	0	+
chr1	1244475	1244498	chr1.2259	0	+
chr1	1244541	1244580	chr1.2260	0	+
chr1	1244935	1244976	chr1.2261	0	+
chr1	1245221	1245276	chr1.2262	0	+
chr1	1247378	1247436	chr1.2263	0	+
chr1	1247487	1247543	chr1.2264	0	+
chr1	1252482	1252634	chr1.2265	0	+
chr1	1253151	1253178	chr1.2267	0	+
chr1	1253591	1253688	chr1.2269	0	+
chr1	1254321	1254490	chr1.2272	0	+
chr1	1254499	1254549	chr1.2273	0	+
chr1	1254599	1254621	chr1.2274	0	+
chr1	1254644	1254669	chr1.2275	0	+
chr1	1255718	1255733	chr1.2276	0	+
chr1	1258941	1258992	chr1.2284	0	+
chr1	1261195	1261258	chr1.2285	0	+
chr1	1261303	1261443	chr1.2286	0	+
chr1	1261510	1261604	chr1.2287	0	+
chr1	1264189	1264361	chr1.2295	0	+
chr1	1264796	1264886	chr1.2297	0	+
chr1	1265151	1265166	chr1.2299	0	+
chr1	1265188	1265202	chr1.2300	0	+
chr1	1266577	1266671	chr1.2304	0	+
chr1	1267531	1267571	chr1.2308	0	+
chr1	1268596	1268628	chr1.2310	0	+
chr1	1268862	1268899	chr1.2312	0	+
chr1	1271685	1271742	chr1.2314	0	+
chr1	1271821	1271851	chr1.2315	0	+
chr1	1272651	1272698	chr1.2317	0	+
chr1	1272927	1272950	chr1.2318	0	+
chr1	1273201	1273241	chr1.2319	0	+
chr1	1273702	1273733	chr1.2322	0	+
chr1	1273788	1273832	chr1.2323	0	+
chr1	1273861	1273900	chr1.2324	0	+
chr1	1274034	1274253	chr1.2325	0	+
chr1	1274701	1274742	chr1.2326	0	+
chr1	1275040	1275140	chr1.2328	0	+
chr1	1275156	1275252	chr1.2329	0	+
chr1	1279606	1279650	chr1.2337	0	+
chr1	1280295	1280352	chr1.2340	0	+
chr1	1280413	1280509	chr1.2341	0	+
chr1	1281100	1281181	chr1.2342	0	+
chr1	1281211	1281372	chr1.2343	0	+
chr1	1281454	1281467	chr1.2344	0	+
chr1	1282253	1282286	chr1.2346	0	+
chr1	1286922	1287042	chr1.2347	0	+
chr1	1287114	1287328	chr1.2348	0	+
chr1	1287928	1288063	chr1.2349	0	+
chr1	1288119	1288210	chr1.2350	0	+
chr1	1288224	1288286	chr1.2351	0	+
chr1	1288705	1288751	chr1.2352	0	+
chr1	1288781	1288812	chr1.2353	0	+
chr1	1289640	1289859	chr1.2355	0	+
chr1	1289888	1289918	chr1.2356	0	+
chr1	1290367	1290405	chr1.2358	0	+
chr1	1290505	1290525	chr1.2359	0	+
chr1	1290550	1290602	chr1.2360	0	+
chr1	1291769	1291924	chr1.2361	0	+
chr1	1292479	1292516	chr1.2362	0	+
chr1	1292592	1292744	chr1.2363	0	+
chr1	1292775	1292846	chr1.2364	0	+
chr1	1293797	1293849	chr1.2365	0	+
chr1	1295598	1295714	chr1.2366	0	+
chr1	1297680	1297710	chr1.2371	0	+
chr1	1298266	1298312	chr1.2373	0	+
chr1	1298613	1298657	chr1.2374	0	+
chr1	1299289	1299348	chr1.2377	0	+
chr1	1299392	1299431	chr1.2378	0	+
chr1	1299436	1299473	chr1.2379	0	+
chr1	1302641	1302803	chr1.2388	0	+
chr1	1302830	1302940	chr1.2389	0	+
chr1	1306932	1306973	chr1.2395	0	+
chr1	1307286	1307310	chr1.2396	0	+
chr1	1307891	1307941	chr1.2397	0	+
chr1	1308222	1308272	chr1.2398	0	+
chr1	1308333	1308360	chr1.2399	0	+
chr1	1309275	1309294	chr1.2401	0	+
chr1	1309355	1309416	chr1.2402	0	+
chr1	1309431	1309474	chr1.2403	0	+
chr1	1310021	1310104	chr1.2407	0	+
chr1	1310197	1310328	chr1.2408	0	+
chr1	1310409	1310437	chr1.2409	0	+
chr1	1310572	1310644	chr1.2410	0	+
chr1	1310727	1310761	chr1.2411	0	+
chr1	1311010	1311056	chr1.2412	0	+
chr1	1311168	1311217	chr1.2413	0	+
chr1	1311315	1311384	chr1.2414	0	+
chr1	1312278	1312309	chr1.2419	0	+
chr1	1312332	1312424	chr1.2420	0	+
chr1	1312530	1312744	chr1.2421	0	+
chr1	1312769	1312839	chr1.2422	0	+
chr1	1312922	1312949	chr1.2423	0	+
chr1	1313044	1313367	chr1.2424	0	+
chr1	1313763	1313803	chr1.2425	0	+
chr1	1313924	1313951	chr1.2426	0	+
chr1	1314000	1314067	chr1.2427	0	+
chr1	1314548	1314576	chr1.2429	0	+
chr1	1315458	1315502	chr1.2430	0	+
chr1	1315536	1315569	chr1.2431	0	+
chr1	1321654	1321673	chr1.2441	0	+
chr1	1323984	1324040	chr1.2444	0	+
chr1	1324052	1324131	chr1.2445	0	+
chr1	1325831	1325852	chr1.2446	0	+
chr1	1325865	1325894	chr1.2447	0	+
chr1	1326098	1326134	chr1.2448	0	+
chr1	1333661	1333687	chr1.2466	0	+
chr1	1333709	1333728	chr1.2467	0	+
chr1	1333758	1334009	chr1.2468	0	+
chr1	1337521	1337579	chr1.2471	0	+
chr1	1339420	1339465	chr1.2476	0	+
chr1	1339483	1339510	chr1.2477	0	+
chr1	1339578	1339619	chr1.2478	0	+
chr1	1339727	1339769	chr1.2479	0	+
chr1	1340077	1340111	chr1.2481	0	+
chr1	1341967	1341997	chr1.2487	0	+
chr1	1344943	1345022	chr1.2493	0	+
chr1	1345034	1345091	chr1.2494	0	+
chr1	1346196	1346221	chr1.2495	0	+
chr1	1346245	1346277	chr1.2496	0	+
chr1	1349566	1349776	chr1.2501	0	+
chr1	1349875	1349920	chr1.2502	0	+
chr1	1352137	1352170	chr1.2503	0	+
chr1	1355360	1355424	chr1.2504	0	+
chr1	1358630	1358650	chr1.2505	0	+
chr1	1362933	1362950	chr1.2521	0	+
chr1	1363529	1363589	chr1.2524	0	+
chr1	1374977	1375118	chr1.2543	0	+
chr1	1375499	1375562	chr1.2544	0	+
chr1	1375730	1375816	chr1.2545	0	+
chr1	1379666	1379685	chr1.2546	0	+
chr1	1383302	1383332	chr1.2561	0	+
chr1	1384904	1384993	chr1.2562	0	+
chr1	1385037	1385146	chr1.2563	0	+
chr1	1385158	1385266	chr1.2564	0	+
chr1	1385280	1385306	chr1.2565	0	+
chr1	1385547	1385688	chr1.2566	0	+
chr1	1386089	1386159	chr1.2567	0	+
chr1	1387841	1387871	chr1.2571	0	+
chr1	1387890	1387914	chr1.2572	0	+
chr1	1397945	1397965	chr1.2589	0	+
chr1	1398528	1398614	chr1.2593	0	+
chr1	1399593	1399645	chr1.2598	0	+
chr1	1399819	1399841	chr1.2600	0	+
chr1	1401559	1401575	chr1.2604	0	+
chr1	1404000	1404073	chr1.2607	0	+
chr1	1404536	1404553	chr1.2608	0	+
chr1	1404589	1404604	chr1.2609	0	+
chr1	1406419	1406440	chr1.2611	0	+
chr1	1406529	1406584	chr1.2612	0	+
chr1	1406762	1406789	chr1.2613	0	+
chr1	1410917	1410962	chr1.2626	0	+
chr1	1412631	1412761	chr1.2627	0	+
chr1	1412771	1412905	chr1.2628	0	+
chr1	1415360	1415391	chr1.2635	0	+
chr1	1415439	1415456	chr1.2636	0	+
chr1	1415504	1415533	chr1.2637	0	+
chr1	1415618	1415865	chr1.2638	0	+
chr1	1415881	1415892	chr1.2639	0	+
chr1	1416740	1416780	chr1.2640	0	+
chr1	1419035	1419067	chr1.2648	0	+
chr1	1421450	1421478	chr1.2657	0	+
chr1	1422098	1422130	chr1.2660	0	+
chr1	1422219	1422236	chr1.2661	0	+
chr1	1424890	1424907	chr1.2662	0	+
chr1	1424926	1424948	chr1.2663	0	+
chr1	1425092	1425105	chr1.2664	0	+
chr1	1431439	1431462	chr1.2685	0	+
chr1	1431564	1431591	chr1.2686	0	+
chr1	1436842	1436921	chr1.2698	0	+
chr1	1437169	1437184	chr1.2699	0	+
chr1	1437348	1437398	chr1.2700	0	+
chr1	1437569	1437617	chr1.2701	0	+
chr1	1437730	1437765	chr1.2702	0	+
chr1	1438140	1438174	chr1.2704	0	+
chr1	1438261	1438360	chr1.2705	0	+
chr1	1438469	1438535	chr1.2706	0	+
chr1	1441116	1441192	chr1.2709	0	+
chr1	1441781	1441812	chr1.2710	0	+
chr1	1441826	1441865	chr1.2711	0	+
chr1	1442180	1442207	chr1.2712	0	+
chr1	1442845	1442907	chr1.2713	0	+
chr1	1443713	1443764	chr1.2714	0	+
chr1	1445301	1445334	chr1.2715	0	+
chr1	1447044	1447112	chr1.2716	0	+
chr1	1448167	1448180	chr1.2722	0	+
chr1	1448982	1449020	chr1.2723	0	+
chr1	1449268	1449292	chr1.2724	0	+
chr1	1449433	1449483	chr1.2726	0	+
chr1	1449581	1449627	chr1.2727	0	+
chr1	1450014	1450159	chr1.2728	0	+
chr1	1450169	1450211	chr1.2729	0	+
chr1	1450233	1450280	chr1.2730	0	+
chr1	1451032	1451047	chr1.2733	0	+
chr1	1452022	1452046	chr1.2737	0	+
chr1	1452450	1452505	chr1.2738	0	+
chr1	1452518	1452583	chr1.2739	0	+
chr1	1454452	1454509	chr1.2742	0	+
chr1	1454742	1454759	chr1.2744	0	+
chr1	1454816	1454942	chr1.2745	0	+
chr1	1458063	1458093	chr1.2752	0	+
chr1	1458364	1458413	chr1.2755	0	+
chr1	1459788	1459857	chr1.2756	0	+
chr1	1460950	1461054	chr1.2757	0	+
chr1	1461309	1461363	chr1.2758	0	+
chr1	1461447	1461502	chr1.2759	0	+
chr1	1463232	1463277	chr1.2765	0	+
chr1	1465675	1465708	chr1.2766	0	+
chr1	1465845	1465923	chr1.2767	0	+
chr1	1466107	1466181	chr1.2768	0	+
chr1	1466652	1466737	chr1.2769	0	+
chr1	1466804	1466941	chr1.2770	0	+
chr1	1468555	1468633	chr1.2771	0	+
chr1	1469780	1469836	chr1.2772	0	+
chr1	1469901	1469916	chr1.2773	0	+
chr1	1469947	1470048	chr1.2774	0	+
chr1	1472049	1472082	chr1.2775	0	+
chr1	1473673	1473758	chr1.2780	0	+
chr1	1483029	1483065	chr1.2788	0	+
chr1	1483093	1483123	chr1.2789	0	+
chr1	1483126	1483152	chr1.2790	0	+
chr1	1483190	1483235	chr1.2791	0	+
chr1	1484711	1484742	chr1.2792	0	+
chr1	1484995	1485061	chr1.2793	0	+
chr1	1485711	1485972	chr1.2794	0	+
chr1	1486049	1486102	chr1.2795	0	+
chr1	1486217	1486298	chr1.2796	0	+
chr1	1486336	1486382	chr1.2797	0	+
chr1	1486421	1486455	chr1.2798	0	+
chr1	1486938	1486957	chr1.2801	0	+
chr1	1486998	1487070	chr1.2802	0	+
chr1	1487684	1487739	chr1.2803	0	+
chr1	1490334	1490349	chr1.2804	0	+
chr1	1490902	1490944	chr1.2806	0	+
chr1	1490950	1491036	chr1.2807	0	+
chr1	1492028	1492050	chr1.2808	0	+
chr1	1495825	1495847	chr1.2814	0	+
chr1	1498815	1498834	chr1.2817	0	+
chr1	1498865	1498881	chr1.2818	0	+
chr1	1499153	1499163	chr1.2819	0	+
chr1	1499329	1499364	chr1.2820	0	+
chr1	1499549	1499718	chr1.2821	0	+
chr1	1499936	1500082	chr1.2822	0	+
chr1	1505925	1505940	chr1.2826	0	+
chr1	1506157	1506189	chr1.2827	0	+
chr1	1506231	1506286	chr1.2828	0	+
chr1	1506303	1506355	chr1.2829	0	+
chr1	1508543	1508583	chr1.2832	0	+
chr1	1508765	1508808	chr1.2833	0	+
chr1	1509931	1509991	chr1.2834	0	+
chr1	1513864	1513889	chr1.2842	0	+
chr1	1514027	1514062	chr1.2843	0	+
chr1	1514210	1514268	chr1.2844	0	+
chr1	1514284	1514467	chr1.2845	0	+
chr1	1515619	1515685	chr1.2846	0	+
chr1	1515692	1515759	chr1.2847	0	+
chr1	1516090	1516104	chr1.2850	0	+
chr1	1516227	1516234	chr1.2851	0	+
chr1	1516329	1516402	chr1.2852	0	+
chr1	1517885	1518103	chr1.2854	0	+
chr1	1518151	1518360	chr1.2855	0	+
chr1	1518457	1518576	chr1.2856	0	+
chr1	1519077	1519136	chr1.2857	0	+
chr1	1519204	1519338	chr1.2858	0	+
chr1	1519363	1519421	chr1.2859	0	+
chr1	1519435	1519520	chr1.2860	0	+
chr1	1519602	1519862	chr1.2861	0	+
chr1	1519872	1519943	chr1.2862	0	+
chr1	1520433	1520662	chr1.2863	0	+
chr1	1522288	1522302	chr1.2867	0	+
chr1	1522552	1522605	chr1.2869	0	+
chr1	1525541	1525604	chr1.2872	0	+
chr1	1526720	1527003	chr1.2876	0	+
chr1	1527029	1527078	chr1.2877	0	+
chr1	1528930	1528962	chr1.2878	0	+
chr1	1530041	1530058	chr1.2883	0	+
chr1	1530124	1530146	chr1.2884	0	+
chr1	1530204	1530297	chr1.2885	0	+
chr1	1530389	1530414	chr1.2886	0	+
chr1	1530904	1530988	chr1.2887	0	+
chr1	1531051	1531114	chr1.2888	0	+
chr1	1534680	1534769	chr1.2889	0	+
chr1	1536055	1536128	chr1.2895	0	+
chr1	1537743	1537782	chr1.2898	0	+
chr1	1541278	1541359	chr1.2906	0	+
chr1	1542057	1542087	chr1.2909	0	+
chr1	1544505	1544536	chr1.2912	0	+
chr1	1545562	1545608	chr1.2913	0	+
chr1	1545704	1545731	chr1.2914	0	+
chr1	1545775	1545831	chr1.2915	0	+
chr1	1546391	1546433	chr1.2916	0	+
chr1	1547722	1547780	chr1.2917	0	+
chr1	1548989	1549061	chr1.2918	0	+
chr1	1550590	1550681	chr1.2924	0	+
chr1	1550833	1550852	chr1.2925	0	+
chr1	1555627	1555652	chr1.2931	0	+
chr1	1564992	1565049	chr1.2939	0	+
chr1	1567744	1567763	chr1.2942	0	+
chr1	1568115	1568218	chr1.2944	0	+
chr1	1568523	1568552	chr1.2946	0	+
chr1	1571168	1571223	chr1.2952	0	+
chr1	1574340	1574356	chr1.2958	0	+
chr1	1574377	1574420	chr1.2959	0	+
chr1	1575020	1575093	chr1.2960	0	+
chr1	1577947	1577995	chr1.2969	0	+
chr1	1578193	1578246	chr1.2970	0	+
chr1	1578620	1578644	chr1.2973	0	+
chr1	1578674	1578736	chr1.2974	0	+
chr1	1582467	1582487	chr1.2980	0	+
chr1	1583329	1583365	chr1.2982	0	+
chr1	1583565	1583616	chr1.2983	0	+
chr1	1585312	1585372	chr1.2985	0	+
chr1	1587772	1587792	chr1.2986	0	+
chr1	1587958	1587998	chr1.2987	0	+
chr1	1588002	1588028	chr1.2988	0	+
chr1	1589505	1589579	chr1.2990	0	+
chr1	1589725	1589858	chr1.2991	0	+
chr1	1590044	1590051	chr1.2992	0	+
chr1	1590753	1590765	chr1.2993	0	+
chr1	1591224	1591258	chr1.2994	0	+
chr1	1591329	1591365	chr1.2995	0	+
chr1	1592878	1592944	chr1.2996	0	+
chr1	1593205	1593239	chr1.2998	0	+
chr1	1593504	1593517	chr1.2999	0	+
chr1	1593881	1593964	chr1.3000	0	+
chr1	1594270	1594317	chr1.3002	0	+
chr1	1594952	1595018	chr1.3006	0	+
chr1	1595077	1595208	chr1.3007	0	+
chr1	1596883	1596927	chr1.3011	0	+
chr1	1597831	1597865	chr1.3014	0	+
chr1	1598076	1598122	chr1.3015	0	+
chr1	1598196	1598330	chr1.3016	0	+
chr1	1598842	1598925	chr1.3019	0	+
chr1	1601235	1601298	chr1.3023	0	+
chr1	1601590	1601647	chr1.3024	0	+
chr1	1602043	1602083	chr1.3025	0	+
chr1	1606416	1606473	chr1.3035	0	+
chr1	1606490	1606529	chr1.3036	0	+
chr1	1609562	1609631	chr1.3037	0	+
chr1	1610183	1610277	chr1.3038	0	+
chr1	1610379	1610504	chr1.3039	0	+
chr1	1611829	1611863	chr1.3044	0	+
chr1	1612370	1612438	chr1.3045	0	+
chr1	1612536	1612666	chr1.3046	0	+
chr1	1614509	1614537	chr1.3049	0	+
chr1	1614553	1614954	chr1.3050	0	+
chr1	1615344	1615401	chr1.3052	0	+
chr1	1616146	1616189	chr1.3054	0	+
chr1	1616836	1616880	chr1.3056	0	+
chr1	1619131	1619151	chr1.3057	0	+
chr1	1620005	1620052	chr1.3060	0	+
chr1	1620342	1620414	chr1.3062	0	+
chr1	1620694	1620727	chr1.3063	0	+
chr1	1620775	1620859	chr1.3064	0	+
chr1	1626518	1626543	chr1.3071	0	+
chr1	1626630	1626682	chr1.3072	0	+
chr1	1626727	1627102	chr1.3073	0	+
chr1	1627112	1627118	chr1.3074	0	+
chr1	1627875	1627913	chr1.3076	0	+
chr1	1627932	1627944	chr1.3077	0	+
chr1	1632829	1632862	chr1.3078	0	+
chr1	1633045	1633074	chr1.3079	0	+
chr1	1633085	1633168	chr1.3080	0	+
chr1	1644292	1644411	chr1.3086	0	+
chr1	1645097	1645136	chr1.3088	0	+
chr1	1646659	1647030	chr1.3095	0	+
chr1	1647511	1647523	chr1.3096	0	+
chr1	1647804	1647907	chr1.3097	0	+
chr1	1647981	1648032	chr1.3098	0	+
chr1	1648894	1648926	chr1.3099	0	+
chr1	1648970	1648998	chr1.3100	0	+
chr1	1652968	1653056	chr1.3101	0	+
chr1	1653202	1653282	chr1.3102	0	+
chr1	1653659	1653696	chr1.3104	0	+
chr1	1657132	1657191	chr1.3108	0	+
chr1	1657259	1657325	chr1.3109	0	+
chr1	1657738	1657830	chr1.3110	0	+
chr1	1660224	1660314	chr1.3111	0	+
chr1	1663672	1663709	chr1.3112	0	+
chr1	1674188	1674244	chr1.3129	0	+
chr1	1674272	1674286	chr1.3130	0	+
chr1	1675970	1675985	chr1.3131	0	+
chr1	1676821	1676950	chr1.3132	0	+
chr1	1676976	1676998	chr1.3133	0	+
chr1	1678379	1678416	chr1.3134	0	+
chr1	1678492	1678534	chr1.3135	0	+
chr1	1685506	1685581	chr1.3146	0	+
chr1	1685620	1685726	chr1.3147	0	+
chr1	1685751	1685840	chr1.3148	0	+
chr1	1686064	1686115	chr1.3150	0	+
chr1	1687386	1687447	chr1.3152	0	+
chr1	1687521	1687590	chr1.3153	0	+
chr1	1688246	1688289	chr1.3156	0	+
chr1	1689610	1689650	chr1.3159	0	+
chr1	1689859	1689879	chr1.3160	0	+
chr1	1691212	1691374	chr1.3163	0	+
chr1	1692547	1692591	chr1.3166	0	+
chr1	1693287	1693365	chr1.3167	0	+
chr1	1693929	1694190	chr1.3170	0	+
chr1	1705128	1705352	chr1.3177	0	+
chr1	1705411	1705431	chr1.3178	0	+
chr1	1705470	1705487	chr1.3179	0	+
chr1	1705615	1705634	chr1.3180	0	+
chr1	1707878	1707906	chr1.3181	0	+
chr1	1708112	1708190	chr1.3182	0	+
chr1	1708472	1708533	chr1.3183	0	+
chr1	1708793	1708884	chr1.3184	0	+
chr1	1708995	1709023	chr1.3185	0	+
chr1	1711855	1711953	chr1.3195	0	+
chr1	1714923	1715451	chr1.3196	0	+
chr1	1715483	1715669	chr1.3197	0	+
chr1	1715792	1715843	chr1.3198	0	+
chr1	1720139	1720432	chr1.3199	0	+
chr1	1720549	1720607	chr1.3200	0	+
chr1	1721192	1721226	chr1.3201	0	+
chr1	1723570	1723685	chr1.3208	0	+
chr1	1723990	1724001	chr1.3209	0	+
chr1	1724318	1724372	chr1.3210	0	+
chr1	1724396	1724620	chr1.3211	0	+
chr1	1724689	1724726	chr1.3212	0	+
chr1	1725327	1725357	chr1.3213	0	+
chr1	1725749	1725791	chr1.3214	0	+
chr1	1726620	1726665	chr1.3217	0	+
chr1	1728391	1728416	chr1.3221	0	+
chr1	1728783	1728835	chr1.3223	0	+
chr1	1728889	1728950	chr1.3224	0	+
chr1	1730598	1730707	chr1.3225	0	+
chr1	1731600	1731614	chr1.3226	0	+
chr1	1731631	1731816	chr1.3227	0	+
chr1	1731822	1731844	chr1.3228	0	+
chr1	1731845	1731890	chr1.3229	0	+
chr1	1732161	1732197	chr1.3230	0	+
chr1	1732227	1732251	chr1.3231	0	+
chr1	1733912	1733981	chr1.3235	0	+
chr1	1734003	1734020	chr1.3236	0	+
chr1	1734081	1734156	chr1.3237	0	+
chr1	1734226	1734302	chr1.3238	0	+
chr1	1734342	1734381	chr1.3239	0	+
chr1	1734414	1734575	chr1.3240	0	+
chr1	1735963	1736197	chr1.3241	0	+
chr1	1736242	1736340	chr1.3242	0	+
chr1	1736778	1736875	chr1.3243	0	+
chr1	1736891	1737054	chr1.3244	0	+
chr1	1737123	1737324	chr1.3245	0	+
chr1	1737418	1737752	chr1.3246	0	+
chr1	1740341	1740420	chr1.3250	0	+
chr1	1740574	1740594	chr1.3251	0	+
chr1	1740675	1741047	chr1.3252	0	+
chr1	1741132	1741524	chr1.3253	0	+
chr1	1741560	1741570	chr1.3254	0	+
chr1	1744465	1744497	chr1.3255	0	+
chr1	1744566	1744612	chr1.3256	0	+
chr1	1744684	1744712	chr1.3257	0	+
chr1	1744997	1745012	chr1.3258	0	+
chr1	1747013	1747061	chr1.3264	0	+
chr1	1747186	1747245	chr1.3265	0	+
chr1	1747493	1747520	chr1.3266	0	+
chr1	1747549	1747632	chr1.3267	0	+
chr1	1747747	1747776	chr1.3268	0	+
chr1	1748110	1748137	chr1.3270	0	+
chr1	1748158	1748177	chr1.3271	0	+
chr1	1748460	1748490	chr1.3273	0	+
chr1	1749382	1749580	chr1.3276	0	+
chr1	1752380	1752523	chr1.3277	0	+
chr1	1752564	1752607	chr1.3278	0	+
chr1	1754699	1754728	chr1.3280	0	+
chr1	1758219	1758280	chr1.3289	0	+
chr1	1761163	1761202	chr1.3294	0	+
chr1	1764295	1764323	chr1.3302	0	+
chr1	1764407	1764442	chr1.3303	0	+
chr1	1764507	1764540	chr1.3304	0	+
chr1	1765318	1765359	chr1.3306	0	+
chr1	1765390	1765444	chr1.3307	0	+
chr1	1768817	1768871	chr1.3314	0	+
chr1	1771310	1771389	chr1.3320	0	+
chr1	1776590	1776626	chr1.3324	0	+
chr1	1793214	1793364	chr1.3342	0	+
chr1	1793445	1793518	chr1.3343	0	+
chr1	1793668	1793850	chr1.3344	0	+
chr1	1794271	1794310	chr1.3346	0	+
chr1	1794757	1794849	chr1.3348	0	+
chr1	1795484	1795582	chr1.3350	0	+
chr1	1795760	1795991	chr1.3351	0	+
chr1	1796597	1796657	chr1.3353	0	+
chr1	1796766	1796807	chr1.3354	0	+
chr1	1800901	1800968	chr1.3356	0	+
chr1	1801001	1801057	chr1.3357	0	+
chr1	1801492	1801547	chr1.3359	0	+
chr1	1813228	1813281	chr1.3381	0	+
chr1	1813296	1813491	chr1.3382	0	+
chr1	1814235	1814251	chr1.3386	0	+
chr1	1815449	1815514	chr1.3389	0	+
chr1	1816729	1816846	chr1.3393	0	+
chr1	1819604	1819621	chr1.3399	0	+
chr1	1820345	1820401	chr1.3403	0	+
chr1	1824655	1824707	chr1.3414	0	+
chr1	1824731	1824796	chr1.3415	0	+
chr1	1825506	1825597	chr1.3416	0	+
chr1	1832428	1832464	chr1.3421	0	+
chr1	1832494	1832548	chr1.3422	0	+
chr1	1834368	1834444	chr1.3427	0	+
chr1	1835036	1835081	chr1.3428	0	+
chr1	1835162	1835173	chr1.3429	0	+
chr1	1836240	1836345	chr1.3430	0	+
chr1	1836490	1836624	chr1.3431	0	+
chr1	1836759	1836809	chr1.3432	0	+
chr1	1836902	1836945	chr1.3433	0	+
chr1	1843594	1843610	chr1.3447	0	+
chr1	1844199	1844216	chr1.3448	0	+
chr1	1844285	1844319	chr1.3449	0	+
chr1	1846534	1846605	chr1.3450	0	+
chr1	1846774	1846837	chr1.3451	0	+
chr1	1850821	1850841	chr1.3462	0	+
chr1	1850875	1850911	chr1.3463	0	+
chr1	1854597	1854640	chr1.3477	0	+
chr1	1856016	1856076	chr1.3478	0	+
chr1	1856104	1856178	chr1.3479	0	+
chr1	1856189	1856246	chr1.3480	0	+
chr1	1857970	1857999	chr1.3483	0	+
chr1	1858020	1858085	chr1.3484	0	+
chr1	1861606	1861660	chr1.3490	0	+
chr1	1861857	1861868	chr1.3491	0	+
chr1	1861991	1862022	chr1.3492	0	+
chr1	1862050	1862081	chr1.3493	0	+
chr1	1862214	1862343	chr1.3494	0	+
chr1	1865031	1865074	chr1.3495	0	+
chr1	1865167	1865253	chr1.3496	0	+
chr1	1865283	1865353	chr1.3497	0	+
chr1	1865491	1865516	chr1.3498	0	+
chr1	1865584	1865659	chr1.3499	0	+
chr1	1865774	1865832	chr1.3500	0	+
chr1	1865880	1865899	chr1.3501	0	+
chr1	1866028	1866045	chr1.3502	0	+
chr1	1866157	1866234	chr1.3503	0	+
chr1	1866329	1866348	chr1.3504	0	+
chr1	1866653	1866707	chr1.3505	0	+
chr1	1866808	1866858	chr1.3506	0	+
chr1	1867398	1867462	chr1.3507	0	+
chr1	1867520	1867788	chr1.3508	0	+
chr1	1867796	1867836	chr1.3509	0	+
chr1	1867867	1867961	chr1.3510	0	+
chr1	1869147	1869168	chr1.3511	0	+
chr1	1873529	1873654	chr1.3512	0	+
chr1	1874026	1874089	chr1.3513	0	+
chr1	1874276	1874291	chr1.3514	0	+
chr1	1876678	1876801	chr1.3515	0	+
chr1	1876805	1876822	chr1.3516	0	+
chr1	1876846	1876882	chr1.3517	0	+
chr1	1877698	1877789	chr1.3518	0	+
chr1	1877815	1877865	chr1.3519	0	+
chr1	1877946	1878020	chr1.3520	0	+
chr1	1878140	1878197	chr1.3521	0	+
chr1	1878588	1878744	chr1.3522	0	+
chr1	1882234	1882287	chr1.3529	0	+
chr1	1883772	1883811	chr1.3530	0	+
chr1	1889488	1889647	chr1.3541	0	+
chr1	1889855	1889932	chr1.3543	0	+
chr1	1890714	1890807	chr1.3544	0	+
chr1	1890992	1891042	chr1.3545	0	+
chr1	1891797	1891849	chr1.3546	0	+
chr1	1892419	1892749	chr1.3547	0	+
chr1	1893502	1893665	chr1.3548	0	+
chr1	1893936	1893982	chr1.3550	0	+
chr1	1894960	1894962	chr1.3553	0	+
chr1	1897064	1897196	chr1.3565	0	+
chr1	1897231	1897253	chr1.3566	0	+
chr1	1897639	1897669	chr1.3567	0	+
chr1	1899710	1899747	chr1.3569	0	+
chr1	1899775	1899823	chr1.3570	0	+
chr1	1899920	1900292	chr1.3571	0	+
chr1	1901270	1901309	chr1.3573	0	+
chr1	1901506	1901558	chr1.3574	0	+
chr1	1901586	1901723	chr1.3575	0	+
chr1	1905323	1905428	chr1.3582	0	+
chr1	1905592	1905628	chr1.3583	0	+
chr1	1908610	1908644	chr1.3592	0	+
chr1	1908672	1908802	chr1.3593	0	+
chr1	1908826	1908907	chr1.3594	0	+
chr1	1910533	1910574	chr1.3595	0	+
chr1	1910642	1910688	chr1.3596	0	+
chr1	1910770	1910920	chr1.3597	0	+
chr1	1914585	1914628	chr1.3601	0	+
chr1	1915708	1915727	chr1.3604	0	+
chr1	1918843	1918958	chr1.3610	0	+
chr1	1919098	1919222	chr1.3611	0	+
chr1	1925249	1925279	chr1.3612	0	+
chr1	1925337	1925359	chr1.3613	0	+
chr1	1925390	1925428	chr1.3614	0	+
chr1	1928015	1928032	chr1.3620	0	+
chr1	1933542	1933563	chr1.3630	0	+
chr1	1935723	1935784	chr1.3636	0	+
chr1	1944000	1944050	chr1.3639	0	+
chr1	1944086	1944111	chr1.3640	0	+
chr1	1944388	1944420	chr1.3641	0	+
chr1	1945263	1945287	chr1.3644	0	+
chr1	1945653	1945664	chr1.3645	0	+
chr1	1945674	1945729	chr1.3646	0	+
chr1	1946796	1946821	chr1.3648	0	+
chr1	1948300	1948423	chr1.3652	0	+
chr1	1953373	1953419	chr1.3657	0	+
chr1	1955027	1955116	chr1.3662	0	+
chr1	1955169	1955210	chr1.3663	0	+
chr1	1956284	1956369	chr1.3668	0	+
chr1	1956524	1956545	chr1.3669	0	+
chr1	1960028	1960048	chr1.3678	0	+
chr1	1960195	1960220	chr1.3680	0	+
chr1	1964137	1964156	chr1.3687	0	+
chr1	1966109	1966122	chr1.3692	0	+
chr1	1966446	1966484	chr1.3694	0	+
chr1	1966612	1966854	chr1.3695	0	+
chr1	1967656	1967684	chr1.3697	0	+
chr1	1967783	1967891	chr1.3698	0	+
chr1	1967903	1968095	chr1.3699	0	+
chr1	1968148	1968184	chr1.3700	0	+
chr1	1972464	1972514	chr1.3708	0	+
chr1	1976502	1976540	chr1.3712	0	+
chr1	1977070	1977086	chr1.3714	0	+
chr1	1978216	1978235	chr1.3716	0	+
chr1	1978274	1978316	chr1.3717	0	+
chr1	1979489	1979545	chr1.3721	0	+
chr1	1980705	1980942	chr1.3723	0	+
chr1	1981019	1981101	chr1.3724	0	+
chr1	1981739	1981979	chr1.3727	0	+
chr1	1982284	1982384	chr1.3729	0	+
chr1	1982414	1982454	chr1.3730	0	+
chr1	1983156	1983192	chr1.3732	0	+
chr1	1983204	1983251	chr1.3733	0	+
chr1	1983264	1983606	chr1.3734	0	+
chr1	1983917	1984038	chr1.3735	0	+
chr1	1984085	1984102	chr1.3736	0	+
chr1	1984698	1984736	chr1.3737	0	+
chr1	1984748	1985122	chr1.3738	0	+
chr1	1985161	1985221	chr1.3739	0	+
chr1	1985264	1985398	chr1.3740	0	+
chr1	1985482	1985577	chr1.3741	0	+
chr1	1985636	1985689	chr1.3742	0	+
chr1	1985859	1985888	chr1.3743	0	+
chr1	1985917	1985982	chr1.3744	0	+
chr1	1985994	1986157	chr1.3745	0	+
chr1	1986195	1986261	chr1.3746	0	+
chr1	1986320	1986355	chr1.3747	0	+
chr1	1987340	1987407	chr1.3751	0	+
chr1	1989060	1989126	chr1.3752	0	+
chr1	1992292	1992324	chr1.3753	0	+
chr1	1993710	1993728	chr1.3758	0	+
chr1	1993798	1993900	chr1.3759	0	+
chr1	2001259	2001408	chr1.3768	0	+
chr1	2002094	2002330	chr1.3769	0	+
chr1	2002417	2002445	chr1.3770	0	+
chr1	2007893	2007927	chr1.3779	0	+
chr1	2008026	2008050	chr1.3780	0	+
chr1	2008281	2008425	chr1.3781	0	+
chr1	2008454	2008492	chr1.3782	0	+
chr1	2008561	2008583	chr1.3783	0	+
chr1	2012241	2012294	chr1.3790	0	+
chr1	2013483	2013535	chr1.3795	0	+
chr1	2013874	2013941	chr1.3797	0	+
chr1	2015975	2016023	chr1.3802	0	+
chr1	2016498	2016537	chr1.3804	0	+
chr1	2016544	2016583	chr1.3805	0	+
chr1	2019433	2019480	chr1.3806	0	+
chr1	2019504	2019582	chr1.3807	0	+
chr1	2019734	2019853	chr1.3808	0	+
chr1	2020282	2020330	chr1.3809	0	+
chr1	2020344	2020454	chr1.3810	0	+
chr1	2020512	2020539	chr1.3811	0	+
chr1	2021616	2021738	chr1.3812	0	+
chr1	2021745	2021789	chr1.3813	0	+
chr1	2021815	2021962	chr1.3814	0	+
chr1	2022063	2022106	chr1.3815	0	+
chr1	2023400	2023412	chr1.3816	0	+
chr1	2023423	2023525	chr1.3817	0	+
chr1	2023684	2023827	chr1.3818	0	+
chr1	2025266	2025289	chr1.3819	0	+
chr1	2025379	2025397	chr1.3820	0	+
chr1	2025428	2025443	chr1.3821	0	+
chr1	2025483	2025542	chr1.3822	0	+
chr1	2026520	2026615	chr1.3825	0	+
chr1	2026753	2026811	chr1.3826	0	+
chr1	2027517	2027631	chr1.3830	0	+
chr1	2027652	2027797	chr1.3831	0	+
chr1	2029687	2029706	chr1.3834	0	+
chr1	2030602	2030696	chr1.3838	0	+
chr1	2033004	2033034	chr1.3844	0	+
chr1	2033720	2033761	chr1.3845	0	+
chr1	2033937	2033981	chr1.3846	0	+
chr1	2034338	2034475	chr1.3847	0	+
chr1	2034607	2034632	chr1.3848	0	+
chr1	2034671	2034749	chr1.3849	0	+
chr1	2037791	2037993	chr1.3858	0	+
chr1	2037997	2038037	chr1.3859	0	+
chr1	2038095	2038246	chr1.3860	0	+
chr1	2038416	2038546	chr1.3861	0	+
chr1	2038596	2038652	chr1.3862	0	+
chr1	2038665	2038738	chr1.3863	0	+
chr1	2045570	2045701	chr1.3864	0	+
chr1	2047726	2047797	chr1.3865	0	+
chr1	2048819	2048831	chr1.3866	0	+
chr1	2048895	2048921	chr1.3867	0	+
chr1	2049834	2049919	chr1.3869	0	+
chr1	2049954	2050055	chr1.3870	0	+
chr1	2050308	2050338	chr1.3871	0	+
chr1	2050469	2050658	chr1.3873	0	+
chr1	2050703	2050804	chr1.3874	0	+
chr1	2051281	2051293	chr1.3877	0	+
chr1	2051655	2051677	chr1.3878	0	+
chr1	2052594	2052695	chr1.3881	0	+
chr1	2052883	2053000	chr1.3882	0	+
chr1	2053594	2053616	chr1.3884	0	+
chr1	2054541	2054578	chr1.3885	0	+
chr1	2055061	2055107	chr1.3886	0	+
chr1	2055112	2055160	chr1.3887	0	+
chr1	2056418	2056451	chr1.3891	0	+
chr1	2056597	2056612	chr1.3892	0	+
chr1	2058578	2058628	chr1.3893	0	+
chr1	2062672	2062677	chr1.3894	0	+
chr1	2064175	2064217	chr1.3895	0	+
chr1	2064806	2064923	chr1.3896	0	+
chr1	2064933	2064954	chr1.3897	0	+
chr1	2066309	2066349	chr1.3898	0	+
chr1	2066352	2066406	chr1.3899	0	+
chr1	2068377	2068512	chr1.3900	0	+
chr1	2070395	2070531	chr1.3901	0	+
chr1	2072091	2072191	chr1.3909	0	+
chr1	2072253	2072311	chr1.3910	0	+
chr1	2073227	2073458	chr1.3911	0	+
chr1	2073604	2073791	chr1.3912	0	+
chr1	2073806	2073831	chr1.3913	0	+
chr1	2073964	2074054	chr1.3915	0	+
chr1	2074068	2074329	chr1.3916	0	+
chr1	2074345	2074383	chr1.3917	0	+
chr1	2074396	2074598	chr1.3918	0	+
chr1	2076875	2076988	chr1.3925	0	+
chr1	2077044	2077216	chr1.3926	0	+
chr1	2077223	2077315	chr1.3927	0	+
chr1	2079544	2079557	chr1.3929	0	+
chr1	2081215	2081274	chr1.3936	0	+
chr1	2081904	2081956	chr1.3937	0	+
chr1	2083074	2083103	chr1.3941	0	+
chr1	2087529	2087540	chr1.3955	0	+
chr1	2087617	2087689	chr1.3956	0	+
chr1	2090237	2090286	chr1.3961	0	+
chr1	2092151	2092225	chr1.3962	0	+
chr1	2092324	2092398	chr1.3963	0	+
chr1	2094664	2094684	chr1.3965	0	+
chr1	2094971	2094995	chr1.3966	0	+
chr1	2095331	2095731	chr1.3967	0	+
chr1	2095760	2095900	chr1.3968	0	+
chr1	2095960	2096150	chr1.3969	0	+
chr1	2096448	2096797	chr1.3971	0	+
chr1	2098868	2098889	chr1.3972	0	+
chr1	2098928	2098973	chr1.3973	0	+
chr1	2099775	2099865	chr1.3974	0	+
chr1	2100347	2100394	chr1.3975	0	+
chr1	2100976	2101057	chr1.3977	0	+
chr1	2102069	2102118	chr1.3980	0	+
chr1	2102349	2102380	chr1.3981	0	+
chr1	2104668	2104740	chr1.3982	0	+
chr1	2105111	2105147	chr1.3983	0	+
chr1	2105202	2105259	chr1.3984	0	+
chr1	2105263	2105295	chr1.3985	0	+
chr1	2105402	2105446	chr1.3986	0	+
chr1	2112844	2112869	chr1.3987	0	+
chr1	2113054	2113078	chr1.3988	0	+
chr1	2114729	2114776	chr1.3989	0	+
chr1	2114838	2114952	chr1.3990	0	+
chr1	2115005	2115066	chr1.3991	0	+
chr1	2115096	2115231	chr1.3992	0	+
chr1	2115284	2115362	chr1.3993	0	+
chr1	2115380	2115403	chr1.3994	0	+
chr1	2115448	2115525	chr1.3995	0	+
chr1	2115636	2115705	chr1.3996	0	+
chr1	2119395	2119451	chr1.4000	0	+
chr1	2119481	2119630	chr1.4001	0	+
chr1	2121000	2121176	chr1.4002	0	+
chr1	2122444	2122496	chr1.4004	0	+
chr1	2125156	2125198	chr1.4009	0	+
chr1	2125223	2125238	chr1.4010	0	+
chr1	2127273	2127322	chr1.4011	0	+
chr1	2127383	2127407	chr1.4012	0	+
chr1	2128985	2129007	chr1.4016	0	+
chr1	2129031	2129075	chr1.4017	0	+
chr1	2130132	2130149	chr1.4020	0	+
chr1	2132769	2132804	chr1.4026	0	+
chr1	2133550	2133591	chr1.4028	0	+
chr1	2133935	2133984	chr1.4030	0	+
chr1	2134181	2134253	chr1.4031	0	+
chr1	2134466	2134543	chr1.4033	0	+
chr1	2134564	2134581	chr1.4034	0	+
chr1	2135418	2135442	chr1.4035	0	+
chr1	2135543	2135620	chr1.4036	0	+
chr1	2137671	2137732	chr1.4037	0	+
chr1	2137772	2137800	chr1.4038	0	+
chr1	2137906	2137947	chr1.4039	0	+
chr1	2137995	2138068	chr1.4040	0	+
chr1	2138136	2138203	chr1.4041	0	+
chr1	2143402	2143468	chr1.4046	0	+
chr1	2145534	2145605	chr1.4052	0	+
chr1	2145641	2145769	chr1.4053	0	+
chr1	2145933	2145954	chr1.4055	0	+
chr1	2146026	2146062	chr1.4056	0	+
chr1	2146260	2146281	chr1.4057	0	+
chr1	2146757	2146778	chr1.4059	0	+
chr1	2146995	2147028	chr1.4060	0	+
chr1	2147094	2147184	chr1.4061	0	+
chr1	2148664	2148732	chr1.4065	0	+
chr1	2155637	2155766	chr1.4068	0	+
chr1	2155812	2155913	chr1.4069	0	+
chr1	2157187	2157356	chr1.4070	0	+
chr1	2157803	2157848	chr1.4073	0	+
chr1	2160458	2160482	chr1.4075	0	+
chr1	2160522	2160575	chr1.4076	0	+
chr1	2160735	2160750	chr1.4077	0	+
chr1	2161652	2161781	chr1.4078	0	+
chr1	2162662	2162699	chr1.4079	0	+
chr1	2162711	2162785	chr1.4080	0	+
chr1	2162901	2163014	chr1.4081	0	+
chr1	2163171	2163191	chr1.4082	0	+
chr1	2163328	2163520	chr1.4083	0	+
chr1	2174821	2174841	chr1.4087	0	+
chr1	2178960	2179026	chr1.4093	0	+
chr1	2179766	2179809	chr1.4097	0	+
chr1	2180382	2180450	chr1.4100	0	+
chr1	2180530	2180558	chr1.4101	0	+
chr1	2181090	2181148	chr1.4102	0	+
chr1	2181285	2181298	chr1.4103	0	+
chr1	2182413	2182431	chr1.4106	0	+
chr1	2182453	2182562	chr1.4107	0	+
chr1	2182591	2182729	chr1.4108	0	+
chr1	2183809	2183842	chr1.4112	0	+
chr1	2183874	2183943	chr1.4113	0	+
chr1	2186498	2186624	chr1.4114	0	+
chr1	2186767	2186787	chr1.4115	0	+
chr1	2187125	2187152	chr1.4117	0	+
chr1	2187517	2187579	chr1.4119	0	+
chr1	2187643	2187690	chr1.4120	0	+
chr1	2187707	2187721	chr1.4121	0	+
chr1	2187765	2187784	chr1.4122	0	+
chr1	2187880	2187905	chr1.4123	0	+
chr1	2188737	2188765	chr1.4125	0	+
chr1	2189565	2189639	chr1.4127	0	+
chr1	2190821	2190986	chr1.4130	0	+
chr1	2192242	2192335	chr1.4134	0	+
chr1	2192453	2192608	chr1.4135	0	+
chr1	2192618	2192681	chr1.4136	0	+
chr1	2192762	2192795	chr1.4137	0	+
chr1	2192956	2192982	chr1.4138	0	+
chr1	2193017	2193246	chr1.4139	0	+
chr1	2193303	2193548	chr1.4140	0	+
chr1	2193564	2193632	chr1.4141	0	+
chr1	2193635	2193673	chr1.4142	0	+
chr1	2193761	2193807	chr1.4143	0	+
chr1	2193819	2193991	chr1.4144	0	+
chr1	2194739	2194758	chr1.4145	0	+
chr1	2194996	2195265	chr1.4146	0	+
chr1	2196633	2196678	chr1.4150	0	+
chr1	2197643	2197695	chr1.4153	0	+
chr1	2199494	2199565	chr1.4157	0	+
chr1	2199580	2199604	chr1.4158	0	+
chr1	2199607	2199689	chr1.4159	0	+
chr1	2199720	2199818	chr1.4160	0	+
chr1	2199858	2200050	chr1.4161	0	+
chr1	2200070	2200087	chr1.4162	0	+
chr1	2200875	2200907	chr1.4163	0	+
chr1	2200925	2201057	chr1.4164	0	+
chr1	2204589	2204693	chr1.4166	0	+
chr1	2204921	2204988	chr1.4168	0	+
chr1	2205011	2205086	chr1.4169	0	+
chr1	2209654	2209693	chr1.4174	0	+
chr1	2209851	2209918	chr1.4175	0	+
chr1	2209950	2209974	chr1.4176	0	+
chr1	2209990	2210159	chr1.4177	0	+
chr1	2214236	2214311	chr1.4184	0	+
chr1	2228951	2228976	chr1.4195	0	+
chr1	2229056	2229084	chr1.4196	0	+
chr1	2229117	2229151	chr1.4197	0	+
chr1	2229575	2229605	chr1.4198	0	+
chr1	2230277	2230368	chr1.4200	0	+
chr1	2231459	2231533	chr1.4201	0	+
chr1	2231971	2232386	chr1.4202	0	+
chr1	2232432	2232473	chr1.4203	0	+
chr1	2232588	2232604	chr1.4204	0	+
chr1	2232796	2232817	chr1.4205	0	+
chr1	2232865	2233024	chr1.4206	0	+
chr1	2233083	2233124	chr1.4207	0	+
chr1	2239010	2239093	chr1.4216	0	+
chr1	2239120	2239201	chr1.4217	0	+
chr1	2239773	2239838	chr1.4218	0	+
chr1	2240198	2240360	chr1.4220	0	+
chr1	2241415	2241433	chr1.4223	0	+
chr1	2243134	2243213	chr1.4224	0	+
chr1	2244036	2244134	chr1.4225	0	+
chr1	2245580	2245599	chr1.4226	0	+
chr1	2245653	2245707	chr1.4227	0	+
chr1	2245774	2245792	chr1.4228	0	+
chr1	2246794	2246864	chr1.4229	0	+
chr1	2246905	2246924	chr1.4230	0	+
chr1	2246979	2247056	chr1.4231	0	+
chr1	2248456	2248514	chr1.4232	0	+
chr1	2250160	2250191	chr1.4241	0	+
chr1	2250400	2250427	chr1.4243	0	+
chr1	2251660	2251702	chr1.4244	0	+
chr1	2255073	2255147	chr1.4245	0	+
chr1	2255259	2255291	chr1.4246	0	+
chr1	2256229	2256244	chr1.4247	0	+
chr1	2257906	2257991	chr1.4248	0	+
chr1	2258360	2258387	chr1.4251	0	+
chr1	2258637	2258656	chr1.4253	0	+
chr1	2260127	2260138	chr1.4255	0	+
chr1	2262647	2262661	chr1.4261	0	+
chr1	2262717	2262768	chr1.4262	0	+
chr1	2262849	2262886	chr1.4263	0	+
chr1	2262924	2262950	chr1.4264	0	+
chr1	2262993	2263094	chr1.4265	0	+
chr1	2263444	2263472	chr1.4267	0	+
chr1	2263643	2263734	chr1.4268	0	+
chr1	2265058	2265093	chr1.4271	0	+
chr1	2271705	2271829	chr1.4272	0	+
chr1	2271846	2271879	chr1.4273	0	+
chr1	2272023	2272040	chr1.4274	0	+
chr1	2273041	2273081	chr1.4276	0	+
chr1	2273948	2273976	chr1.4280	0	+
chr1	2274781	2274809	chr1.4282	0	+
chr1	2275146	2275158	chr1.4283	0	+
chr1	2276624	2276650	chr1.4287	0	+
chr1	2277212	2277284	chr1.4291	0	+
chr1	2279938	2280045	chr1.4297	0	+
chr1	2281333	2281427	chr1.4298	0	+
chr1	2281556	2281677	chr1.4299	0	+
chr1	2281781	2281840	chr1.4300	0	+
chr1	2281846	2281882	chr1.4301	0	+
chr1	2281976	2282048	chr1.4302	0	+
chr1	2282083	2282104	chr1.4303	0	+
chr1	2284521	2284545	chr1.4306	0	+
chr1	2286887	2286924	chr1.4307	0	+
chr1	2287269	2287814	chr1.4310	0	+
chr1	2295490	2295552	chr1.4312	0	+
chr1	2295952	2295999	chr1.4313	0	+
chr1	2296034	2296155	chr1.4314	0	+
chr1	2296174	2296244	chr1.4315	0	+
chr1	2296769	2296815	chr1.4317	0	+
chr1	2297469	2297499	chr1.4319	0	+
chr1	2297528	2297573	chr1.4320	0	+
chr1	2297747	2297828	chr1.4321	0	+
chr1	2297845	2297871	chr1.4322	0	+
chr1	2300264	2300372	chr1.4326	0	+
chr1	2300389	2300444	chr1.4327	0	+
chr1	2302052	2302075	chr1.4330	0	+
chr1	2302162	2302186	chr1.4331	0	+
chr1	2303980	2303989	chr1.4338	0	+
chr1	2305343	2305395	chr1.4343	0	+
chr1	2307319	2307344	chr1.4346	0	+
chr1	2307829	2307845	chr1.4349	0	+
chr1	2308783	2308799	chr1.4353	0	+
chr1	2309055	2309077	chr1.4354	0	+
chr1	2309807	2309831	chr1.4356	0	+
chr1	2309858	2309912	chr1.4357	0	+
chr1	2310129	2310198	chr1.4359	0	+
chr1	2311887	2311935	chr1.4365	0	+
chr1	2312499	2312540	chr1.4368	0	+
chr1	2313186	2313237	chr1.4370	0	+
chr1	2314080	2314115	chr1.4373	0	+
chr1	2314324	2314345	chr1.4374	0	+
chr1	2314377	2314407	chr1.4375	0	+
chr1	2314535	2314577	chr1.4376	0	+
chr1	2332085	2332129	chr1.4392	0	+
chr1	2339461	2339491	chr1.4402	0	+
chr1	2340497	2340521	chr1.4404	0	+
chr1	2345030	2345048	chr1.4411	0	+
chr1	2354453	2354515	chr1.4414	0	+
chr1	2355012	2355039	chr1.4416	0	+
chr1	2355733	2355771	chr1.4419	0	+
chr1	2358434	2358447	chr1.4426	0	+
chr1	2358785	2358805	chr1.4428	0	+
chr1	2359313	2359332	chr1.4431	0	+
chr1	2359934	2359968	chr1.4432	0	+
chr1	2360405	2360451	chr1.4434	0	+
chr1	2360504	2360551	chr1.4435	0	+
chr1	2363347	2363402	chr1.4438	0	+
chr1	2363421	2363432	chr1.4439	0	+
chr1	2363449	2363500	chr1.4440	0	+
chr1	2364870	2364893	chr1.4441	0	+
chr1	2368184	2368245	chr1.4447	0	+
chr1	2372172	2372242	chr1.4454	0	+
chr1	2372443	2372536	chr1.4455	0	+
chr1	2372573	2372619	chr1.4456	0	+
chr1	2372688	2372708	chr1.4457	0	+
chr1	2373690	2373738	chr1.4463	0	+
chr1	2374378	2374438	chr1.4464	0	+
chr1	2381827	2381902	chr1.4476	0	+
chr1	2381975	2382015	chr1.4477	0	+
chr1	2382629	2382663	chr1.4478	0	+
chr1	2383945	2383975	chr1.4479	0	+
chr1	2386333	2386435	chr1.4480	0	+
chr1	2386556	2386580	chr1.4481	0	+
chr1	2387548	2387591	chr1.4482	0	+
chr1	2388163	2388263	chr1.4483	0	+
chr1	2390147	2390181	chr1.4493	0	+
chr1	2390318	2390339	chr1.4494	0	+
chr1	2391938	2391957	chr1.4495	0	+
chr1	2392273	2392289	chr1.4497	0	+
chr1	2393268	2393301	chr1.4502	0	+
chr1	2394467	2394481	chr1.4505	0	+
chr1	2395438	2395513	chr1.4508	0	+
chr1	2396100	2396122	chr1.4510	0	+
chr1	2396146	2396210	chr1.4511	0	+
chr1	2396278	2396453	chr1.4512	0	+
chr1	2396484	2396676	chr1.4513	0	+
chr1	2398595	2398667	chr1.4515	0	+
chr1	2402297	2402319	chr1.4523	0	+
chr1	2402553	2402588	chr1.4525	0	+
chr1	2403055	2403093	chr1.4528	0	+
chr1	2403270	2403340	chr1.4529	0	+
chr1	2403722	2403734	chr1.4532	0	+
chr1	2404792	2404802	chr1.4535	0	+
chr1	2404912	2404937	chr1.4536	0	+
chr1	2408182	2408193	chr1.4542	0	+
chr1	2408249	2408264	chr1.4543	0	+
chr1	2409139	2409176	chr1.4544	0	+
chr1	2410256	2410441	chr1.4546	0	+
chr1	2410514	2410726	chr1.4547	0	+
chr1	2411011	2411144	chr1.4548	0	+
chr1	2411204	2411241	chr1.4549	0	+
chr1	2411284	2411397	chr1.4550	0	+
chr1	2411601	2411773	chr1.4551	0	+
chr1	2415546	2415583	chr1.4561	0	+
chr1	2415666	2415701	chr1.4562	0	+
chr1	2416591	2416804	chr1.4565	0	+
chr1	2418457	2418481	chr1.4569	0	+
chr1	2418493	2418532	chr1.4570	0	+
chr1	2418539	2418614	chr1.4571	0	+
chr1	2418976	2419011	chr1.4572	0	+
chr1	2419151	2419186	chr1.4573	0	+
chr1	2420539	2420638	chr1.4574	0	+
chr1	2420661	2420707	chr1.4575	0	+
chr1	2420776	2420822	chr1.4576	0	+
chr1	2423781	2423794	chr1.4580	0	+
chr1	2425097	2425129	chr1.4584	0	+
chr1	2425144	2425153	chr1.4585	0	+
chr1	2425161	2425187	chr1.4586	0	+
chr1	2427449	2427515	chr1.4587	0	+
chr1	2427547	2427609	chr1.4588	0	+
chr1	2427725	2427793	chr1.4589	0	+
chr1	2428729	2428784	chr1.4590	0	+
chr1	2428820	2429056	chr1.4591	0	+
chr1	2431924	2431946	chr1.4592	0	+
chr1	2434219	2434238	chr1.4599	0	+
chr1	2434298	2434330	chr1.4600	0	+
chr1	2435824	2435850	chr1.4601	0	+
chr1	2435865	2435903	chr1.4602	0	+
chr1	2437603	2437622	chr1.4603	0	+
chr1	2437662	2437683	chr1.4604	0	+
chr1	2439629	2439757	chr1.4611	0	+
chr1	2440725	2440760	chr1.4615	0	+
chr1	2442629	2442646	chr1.4621	0	+
chr1	2442937	2442967	chr1.4623	0	+
chr1	2443004	2443020	chr1.4624	0	+
chr1	2443071	2443187	chr1.4625	0	+
chr1	2446672	2446729	chr1.4626	0	+
chr1	2447896	2448029	chr1.4628	0	+
chr1	2448120	2448170	chr1.4629	0	+
chr1	2448273	2448305	chr1.4630	0	+
chr1	2448367	2448449	chr1.4631	0	+
chr1	2448584	2448617	chr1.4632	0	+
chr1	2451142	2451479	chr1.4633	0	+
chr1	2451591	2451689	chr1.4634	0	+
chr1	2451747	2451835	chr1.4635	0	+
chr1	2451954	2452008	chr1.4636	0	+
chr1	2452038	2452090	chr1.4637	0	+
chr1	2452093	2452216	chr1.4638	0	+
chr1	2454823	2454841	chr1.4639	0	+
chr1	2454851	2455014	chr1.4640	0	+
chr1	2457153	2457310	chr1.4644	0	+
chr1	2457343	2457371	chr1.4645	0	+
chr1	2457735	2457818	chr1.4646	0	+
chr1	2462601	2462624	chr1.4657	0	+
chr1	2462671	2462898	chr1.4658	0	+
chr1	2463053	2463082	chr1.4659	0	+
chr1	2463106	2463140	chr1.4660	0	+
chr1	2463212	2463302	chr1.4661	0	+
chr1	2463332	2463355	chr1.4662	0	+
chr1	2464073	2464346	chr1.4664	0	+
chr1	2473152	2473202	chr1.4665	0	+
chr1	2474459	2474498	chr1.4666	0	+
chr1	2476415	2476435	chr1.4667	0	+
chr1	2483734	2483757	chr1.4674	0	+
chr1	2486426	2486470	chr1.4685	0	+
chr1	2486523	2486547	chr1.4686	0	+
[truncated: 46,764 more rows]

## Sheet: Table S3
Table S3: Functional enrichment of putative CNSs targets genes across three cucumber fruit development stages
ID	Pop.total	Pop.term	Study.total	Study.term	Pop.family	Study.family	nparents	is.trivial	p	p.adjusted	p.min	name
GO:0043170	18962	4093	12882	2363	5508	3085	1	FALSE	7.0299e-06	0.0239087	0	macromolecule metabolic process
GO:0043168	18962	2092	12882	1219	3367	1865	1	FALSE	9.94354e-06	0.033818	0	anion binding
GO:0009987	18962	6759	12882	3789	8449	4639	1	FALSE	1.19849e-05	0.0407605	0	cellular process
GO:0006807	18962	4585	12882	2599	6194	3422	1	FALSE	7.02001e-05	0.238751	0	nitrogen compound metabolic process
GO:0007166	18962	46	12882	36	291	153	1	FALSE	9.49075e-05	0.32278	1.08045e-54	cell surface receptor signaling pathway
GO:0044260	18962	3434	12882	1993	5385	3024	2	FALSE	0.000126311	0.429583	0	cellular macromolecule metabolic process
GO:0005575	18962	4255	12882	2444	13548	7475	1	FALSE	0.000178256	0.606249	0	cellular_component
GO:0071704	18962	5508	12882	3085	6194	3422	1	FALSE	0.000375003	1	0	organic substance metabolic process
GO:0044238	18962	5284	12882	2965	6194	3422	1	FALSE	0.000557969	1	0	primary metabolic process
GO:0000165	18962	12	12882	12	130	74	1	FALSE	0.000761424	1	3.46984e-17	MAPK cascade
GO:0016817	18962	462	12882	282	1958	1068	1	FALSE	0.000777391	1	0	hydrolase activity, acting on acid anhydrides
GO:0009719	18962	102	12882	68	969	501	1	FALSE	0.000907556	1	5.91061e-141	response to endogenous stimulus
GO:0140096	18962	1728	12882	992	6090	3303	1	FALSE	0.000962926	1	0	catalytic activity, acting on a protein
GO:0008270	18962	434	12882	242	804	409	1	FALSE	0.00166759	1	4.25364e-240	zinc ion binding
GO:0008194	18962	120	12882	80	379	210	1	FALSE	0.00181093	1	3.9672e-102	UDP-glycosyltransferase activity
GO:0005488	18962	8089	12882	4528	11877	6540	1	FALSE	0.00185863	1	0	binding
GO:0004707	18962	12	12882	12	93	59	2	FALSE	0.00268733	1	2.4005e-15	MAP kinase activity
GO:0016903	18962	99	12882	63	1343	668	1	FALSE	0.00270443	1	7.92501e-153	oxidoreductase activity, acting on the aldehyde or oxo group of donors
GO:0006352	18962	36	12882	29	1016	587	2	FALSE	0.00305142	1	3.93415e-67	DNA-templated transcription, initiation
GO:0016051	18962	157	12882	104	2891	1603	2	FALSE	0.0030544	1	3.61814e-264	carbohydrate biosynthetic process
GO:0035091	18962	17	12882	12	36	16	1	FALSE	0.00361388	1	1.16313e-10	phosphatidylinositol binding
GO:0005618	18962	83	12882	36	103	38	1	FALSE	0.00387557	1	9.69319e-22	cell wall
GO:0005886	18962	205	12882	134	2535	1439	2	FALSE	0.00555342	1	0	plasma membrane
GO:0140101	18962	78	12882	53	201	113	1	FALSE	0.00556936	1	8.67701e-58	catalytic activity, acting on a tRNA
GO:0036094	18962	2233	12882	1301	8089	4528	1	FALSE	0.00563379	1	0	small molecule binding
GO:0016709	18962	24	12882	17	298	132	2	FALSE	0.00589542	1	6.67972e-36	oxidoreductase activity, acting on paired donors, with incorporation or reduction of molecular oxygen, NAD(P)H as one donor, and incorporation of one atom of oxygen
GO:1901265	18962	2086	12882	1216	4577	2577	2	FALSE	0.00704651	1	0	nucleoside phosphate binding
GO:0070646	18962	36	12882	27	619	337	2	FALSE	0.00760529	1	3.31425e-59	protein modification by small protein removal
GO:0006464	18962	1345	12882	802	1906	1102	2	FALSE	0.00768619	1	0	cellular protein modification process
GO:0008242	18962	40	12882	29	467	249	1	FALSE	0.00791218	1	7.68611e-59	omega peptidase activity
GO:0046173	18962	15	12882	13	42	25	2	FALSE	0.00796864	1	1.01345e-11	polyol biosynthetic process
GO:0033554	18962	153	12882	91	799	403	2	FALSE	0.00815288	1	9.52017e-169	cellular response to stress
GO:0016811	18962	26	12882	19	51	28	1	FALSE	0.00826904	1	4.03292e-15	hydrolase activity, acting on carbon-nitrogen (but not peptide) bonds, in linear amides
GO:0051169	18962	30	12882	24	191	113	1	FALSE	0.00836293	1	1.08898e-35	nuclear transport
GO:0036211	18962	1345	12882	802	2384	1370	2	FALSE	0.00850345	1	0	protein modification process
GO:0009725	18962	102	12882	68	168	99	2	FALSE	0.0088597	1	2.07182e-48	response to hormone
GO:0000271	18962	62	12882	45	1971	1132	3	FALSE	0.00906373	1	4.45036e-119	polysaccharide biosynthetic process
GO:0019783	18962	34	12882	25	121	67	1	FALSE	0.00970146	1	7.68787e-31	ubiquitin-like protein-specific protease activity
GO:0005654	18962	61	12882	44	3751	2141	2	FALSE	0.0106114	1	7.86251e-135	nucleoplasm
GO:0030119	18962	14	12882	12	226	121	2	FALSE	0.010869	1	1.44994e-22	AP-type membrane coat adaptor complex
GO:0009250	18962	49	12882	36	270	157	2	FALSE	0.0113529	1	4.60845e-55	glucan biosynthetic process
GO:0015631	18962	82	12882	54	126	73	1	FALSE	0.0117624	1	5.32696e-35	tubulin binding
GO:0033692	18962	61	12882	44	1899	1091	4	FALSE	0.0118031	1	1.37567e-116	cellular polysaccharide biosynthetic process
GO:1901565	18962	188	12882	120	3122	1738	2	FALSE	0.0118564	1	9.39729e-308	organonitrogen compound catabolic process
GO:0016614	18962	133	12882	79	1343	668	1	FALSE	0.0119097	1	1.18885e-187	oxidoreductase activity, acting on CH-OH group of donors
GO:0140513	18962	203	12882	135	1856	1096	2	FALSE	0.0129014	1	1.87877e-277	nuclear protein-containing complex
GO:0071383	18962	7	12882	6	17	8	4	FALSE	0.013369	1	5.14192e-05	cellular response to steroid hormone stimulus
GO:0009581	18962	5	12882	5	99	43	2	FALSE	0.0134586	1	1.39815e-08	detection of external stimulus
GO:0065003	18962	96	12882	65	168	101	2	FALSE	0.0153976	1	2.40392e-49	protein-containing complex assembly
GO:0019752	18962	609	12882	341	617	342	1	FALSE	0.0164857	1	2.00922e-18	carboxylic acid metabolic process
GO:0032991	18962	1495	12882	892	4255	2444	1	FALSE	0.0165021	1	0	protein-containing complex
GO:0030145	18962	36	12882	25	804	409	1	FALSE	0.0166028	1	2.122e-63	manganese ion binding
GO:0016458	18962	9	12882	9	21	15	1	FALSE	0.0170279	1	3.40217e-06	gene silencing
GO:0016773	18962	979	12882	581	1205	697	1	FALSE	0.0170435	1	8.8426e-252	phosphotransferase activity, alcohol group as acceptor
GO:0140110	18962	472	12882	283	11940	6582	2	FALSE	0.0173079	1	0	transcription regulator activity
GO:0090575	18962	51	12882	39	649	403	2	FALSE	0.0178447	1	4.38931e-77	RNA polymerase II transcription regulator complex
GO:0022607	18962	142	12882	89	902	490	2	FALSE	0.0181222	1	7.67853e-170	cellular component assembly
GO:0034637	18962	81	12882	55	2541	1424	3	FALSE	0.0181474	1	3.29262e-155	cellular carbohydrate biosynthetic process
GO:0043933	18962	122	12882	77	495	270	1	FALSE	0.0181539	1	2.16203e-119	protein-containing complex subunit organization
GO:0006270	18962	12	12882	11	227	137	2	FALSE	0.0182994	1	3.43942e-20	DNA replication initiation
GO:0033043	18962	29	12882	22	322	181	2	FALSE	0.0187795	1	6.07041e-42	regulation of organelle organization
GO:0009083	18962	20	12882	17	88	56	2	FALSE	0.0197051	1	3.25296e-20	branched-chain amino acid catabolic process
GO:0051241	18962	6	12882	6	257	135	3	FALSE	0.0199072	1	2.65011e-12	negative regulation of multicellular organismal process
GO:0006552	18962	20	12882	17	83	53	2	FALSE	0.0199339	1	1.22252e-19	leucine catabolic process
GO:0006574	18962	20	12882	17	83	53	2	FALSE	0.0199339	1	1.22252e-19	valine catabolic process
GO:0018208	18962	30	12882	23	109	65	1	FALSE	0.0203326	1	1.64351e-27	peptidyl-proline modification
GO:0140657	18962	257	12882	158	11877	6540	2	FALSE	0.0209262	1	0	ATP-dependent activity
GO:0006550	18962	20	12882	17	86	55	3	FALSE	0.0209348	1	5.46635e-20	isoleucine catabolic process
GO:0006096	18962	61	12882	38	118	62	7	FALSE	0.0219883	1	4.39119e-35	glycolytic process
GO:0003755	18962	30	12882	23	1729	992	3	FALSE	0.0219998	1	2.51016e-65	peptidyl-prolyl cis-trans isomerase activity
GO:0019900	18962	19	12882	14	105	53	1	FALSE	0.0226589	1	2.72528e-21	kinase binding
GO:0044772	18962	9	12882	8	40	22	2	FALSE	0.022869	1	3.65712e-09	mitotic cell cycle phase transition
GO:0051239	18962	20	12882	16	1680	942	2	FALSE	0.0230215	1	8.49663e-47	regulation of multicellular organismal process
GO:0004553	18962	346	12882	181	365	186	1	FALSE	0.0232656	1	4.05996e-32	hydrolase activity, hydrolyzing O-glycosyl compounds
GO:0030433	18962	4	12882	4	10	5	2	FALSE	0.0238095	1	0.0047619	ubiquitin-dependent ERAD pathway
GO:0046487	18962	17	12882	13	218	111	2	FALSE	0.0244245	1	1.18946e-25	glyoxylate metabolic process
GO:0051129	18962	9	12882	8	610	317	3	FALSE	0.0249357	1	3.29264e-20	negative regulation of cellular component organization
GO:0016772	18962	1205	12882	697	2185	1222	1	FALSE	0.0252157	1	0	transferase activity, transferring phosphorus-containing groups
GO:0016740	18962	2185	12882	1222	6090	3303	1	FALSE	0.0253239	1	0	transferase activity
GO:0003978	18962	4	12882	4	15	7	1	FALSE	0.025641	1	0.000732601	UDP-glucose 4-epimerase activity
GO:0051093	18962	6	12882	6	257	141	3	FALSE	0.0259676	1	2.65011e-12	negative regulation of developmental process
GO:0097367	18962	1851	12882	1073	8089	4528	1	FALSE	0.0261619	1	0	carbohydrate derivative binding
GO:0098732	18962	7	12882	7	1446	861	1	FALSE	0.0262749	1	3.86874e-19	macromolecule deacylation
GO:0051276	18962	87	12882	57	302	170	1	FALSE	0.0263586	1	3.51461e-78	chromosome organization
GO:0042555	18962	7	12882	7	1495	892	2	FALSE	0.026664	1	3.06233e-19	MCM complex
GO:0097373	18962	7	12882	7	1495	892	1	FALSE	0.026664	1	3.06233e-19	MCM core complex
GO:0043269	18962	6	12882	6	433	239	2	FALSE	0.0274853	1	1.13113e-13	regulation of ion transport
GO:0044237	18962	5000	12882	2808	7916	4380	2	FALSE	0.0275027	1	0	cellular metabolic process
GO:0030041	18962	12	12882	10	27	16	2	FALSE	0.0282048	1	5.75246e-08	actin filament polymerization
GO:0030117	18962	40	12882	29	808	460	3	FALSE	0.0284655	1	1.10012e-68	membrane coat
GO:0005524	18962	1533	12882	906	1799	1046	2	FALSE	0.0286419	1	0	ATP binding
GO:0012505	18962	171	12882	110	3751	2141	3	FALSE	0.0292186	1	4.2034e-301	endomembrane system
GO:0046031	18962	61	12882	38	178	92	2	FALSE	0.029243	1	3.23178e-49	ADP metabolic process
GO:0008064	18962	12	12882	10	21	13	3	FALSE	0.0294118	1	3.40217e-06	regulation of actin polymerization or depolymerization
GO:0006418	18962	46	12882	32	436	243	2	FALSE	0.0315473	1	2.47174e-63	tRNA aminoacylation for protein translation
GO:0052716	18962	13	12882	6	21	6	1	FALSE	0.0316232	1	4.91425e-06	hydroquinone:oxygen oxidoreductase activity
GO:0043401	18962	7	12882	6	15	8	2	FALSE	0.0317016	1	0.0001554	steroid hormone mediated signaling pathway
GO:0042578	18962	193	12882	112	467	246	1	FALSE	0.0319734	1	8.15754e-137	phosphoric ester hydrolase activity
GO:0007167	18962	12	12882	12	46	36	1	FALSE	0.032168	1	2.56999e-11	enzyme linked receptor protein signaling pathway
GO:1903510	18962	4	12882	4	19	9	1	FALSE	0.0325077	1	0.000257998	mucopolysaccharide metabolic process
GO:0004869	18962	43	12882	20	67	25	2	FALSE	0.0325195	1	1.02779e-18	cysteine-type endopeptidase inhibitor activity
GO:0005680	18962	7	12882	6	10	6	2	FALSE	0.0333333	1	0.00833333	anaphase-promoting complex
GO:0051049	18962	9	12882	8	1348	729	2	FALSE	0.0337508	1	2.53616e-23	regulation of transport
GO:0071985	18962	6	12882	6	165	95	1	FALSE	0.0339962	1	3.91162e-11	multivesicular body sorting pathway
GO:0015718	18962	6	12882	6	19	12	1	FALSE	0.0340557	1	3.68568e-05	monocarboxylic acid transport
GO:0009311	18962	246	12882	147	692	380	1	FALSE	0.0340657	1	8.30451e-195	oligosaccharide metabolic process
GO:0050793	18962	25	12882	19	1667	940	2	FALSE	0.0341406	1	5.25774e-56	regulation of developmental process
GO:0005773	18962	181	12882	118	1384	813	2	FALSE	0.0344197	1	2.31591e-232	vacuole
GO:0003678	18962	5	12882	5	45	24	3	FALSE	0.0347892	1	8.18492e-07	DNA helicase activity
GO:0007267	18962	30	12882	21	334	176	2	FALSE	0.0348015	1	1.96933e-43	cell-cell signaling
GO:0051273	18962	42	12882	30	258	149	1	FALSE	0.0351327	1	2.47524e-49	beta-glucan metabolic process
GO:0016310	18962	1063	12882	622	1495	852	1	FALSE	0.0353917	1	0	phosphorylation
GO:0015020	18962	6	12882	6	291	168	2	FALSE	0.0356303	1	1.24883e-12	glucuronosyltransferase activity
GO:0035639	18962	1727	12882	1023	2227	1296	2	FALSE	0.0362344	1	0	purine ribonucleoside triphosphate binding
GO:0009582	18962	5	12882	5	118	62	2	FALSE	0.0369849	1	5.71548e-09	detection of abiotic stimulus
GO:0032535	18962	12	12882	10	495	270	2	FALSE	0.0376548	1	2.53183e-24	regulation of cellular component size
GO:0016861	18962	23	12882	12	32	13	1	FALSE	0.0383241	1	3.56521e-08	intramolecular oxidoreductase activity, interconverting aldoses and ketoses
GO:0140104	18962	9	12882	8	11877	6540	2	FALSE	0.0387822	1	7.73961e-32	molecular carrier activity
GO:0048518	18962	73	12882	48	8449	4639	2	FALSE	0.0387877	1	1.34587e-181	positive regulation of biological process
GO:0010017	18962	5	12882	5	291	153	2	FALSE	0.0389338	1	5.95276e-11	red or far-red light signaling pathway
GO:0048475	18962	40	12882	29	2401	1388	1	FALSE	0.0391345	1	6.88376e-88	coated membrane
GO:0032879	18962	9	12882	8	2917	1614	2	FALSE	0.0399528	1	2.4027e-26	regulation of localization
GO:0030126	18962	9	12882	8	50	29	3	FALSE	0.0399731	1	3.99132e-10	COPI vesicle coat
GO:1901659	18962	16	12882	12	255	130	2	FALSE	0.0403862	1	1.05833e-25	glycosyl compound biosynthetic process
GO:0032977	18962	4	12882	4	27	13	2	FALSE	0.0407407	1	5.69801e-05	membrane insertase activity
GO:0033176	18962	17	12882	12	45	23	1	FALSE	0.0411141	1	9.06562e-13	proton-transporting V-type ATPase complex
GO:0010639	18962	9	12882	8	302	170	3	FALSE	0.043005	1	1.95868e-17	negative regulation of organelle organization
GO:0090066	18962	12	12882	10	220	123	1	FALSE	0.0436084	1	5.0569e-20	regulation of anatomical structure size
GO:0006525	18962	34	12882	20	56	27	1	FALSE	0.0437892	1	4.66726e-16	arginine metabolic process
GO:0033045	18962	8	12882	7	40	22	4	FALSE	0.0440748	1	1.30031e-08	regulation of sister chromatid segregation
GO:0017056	18962	9	12882	8	374	211	3	FALSE	0.0441498	1	2.79282e-18	structural constituent of nuclear pore
GO:0043412	18962	1446	12882	861	4093	2363	1	FALSE	0.044439	1	0	macromolecule modification
GO:0006757	18962	61	12882	38	402	207	4	FALSE	0.0446732	1	8.553e-74	ATP generation from ADP
GO:0036452	18962	6	12882	6	1495	892	2	FALSE	0.0448112	1	6.51401e-17	ESCRT complex
GO:0032502	18962	114	12882	72	8449	4639	1	FALSE	0.0449446	1	1.20839e-261	developmental process
GO:0009156	18962	18	12882	11	22	11	2	FALSE	0.0451128	1	0.000136705	ribonucleoside monophosphate biosynthetic process
GO:0048522	18962	64	12882	43	6764	3792	3	FALSE	0.0456234	1	1.2596e-156	positive regulation of cellular process
GO:0032970	18962	12	12882	10	1563	870	2	FALSE	0.0457691	1	2.35079e-30	regulation of actin filament-based process
GO:0005996	18962	111	12882	68	1579	839	2	FALSE	0.0458917	1	8.82202e-174	monosaccharide metabolic process
GO:0042168	18962	10	12882	9	46	29	2	FALSE	0.0466803	1	2.45317e-10	heme metabolic process
GO:0044087	18962	15	12882	12	2071	1153	2	FALSE	0.046718	1	2.4881e-38	regulation of cellular component biogenesis
GO:0019222	18962	1154	12882	662	6475	3568	2	FALSE	0.0472048	1	0	regulation of metabolic process
GO:0043226	18962	1658	12882	972	3751	2141	1	FALSE	0.0473988	1	0	organelle
GO:0006850	18962	3	12882	3	9	4	2	FALSE	0.047619	1	0.0119048	mitochondrial pyruvate transmembrane transport
GO:0019213	18962	5	12882	5	1958	1068	1	FALSE	0.0480773	1	4.19119e-15	deacetylase activity
GO:0009225	18962	42	12882	27	557	283	2	FALSE	0.0481805	1	3.23897e-64	nucleotide-sugar metabolic process
GO:0016853	18962	208	12882	125	6090	3303	1	FALSE	0.0484977	1	0	isomerase activity
GO:0030206	18962	4	12882	4	60	29	4	FALSE	0.0487065	1	2.05071e-06	chondroitin sulfate biosynthetic process
GO:0051603	18962	80	12882	50	511	273	2	FALSE	0.0489268	1	1.0422e-95	proteolysis involved in cellular protein catabolic process
GO:0036503	18962	4	12882	4	13	7	3	FALSE	0.048951	1	0.0013986	ERAD pathway
GO:0000148	18962	11	12882	10	195	125	2	FALSE	0.0489724	1	3.43185e-18	1,3-beta-D-glucan synthase complex
GO:0009832	18962	13	12882	10	88	46	2	FALSE	0.0499893	1	8.32892e-16	plant-type cell wall biogenesis
GO:0019538	18962	2284	12882	1311	5431	3046	3	FALSE	0.0510489	1	0	protein metabolic process
GO:0043227	18962	1045	12882	623	3004	1729	2	FALSE	0.0514153	1	0	membrane-bounded organelle
GO:0034762	18962	5	12882	5	2344	1300	3	FALSE	0.0522923	1	1.70313e-15	regulation of transmembrane transport
GO:0022836	18962	52	12882	36	120	72	1	FALSE	0.0524099	1	2.99028e-35	gated channel activity
GO:0051128	18962	49	12882	33	1968	1084	2	FALSE	0.0532161	1	4.35062e-99	regulation of cellular component organization
GO:0016875	18962	46	12882	32	132	78	1	FALSE	0.053447	1	1.19215e-36	ligase activity, forming carbon-oxygen bonds
GO:0016137	18962	11	12882	9	29	17	1	FALSE	0.0534785	1	2.8904e-08	glycoside metabolic process
GO:0009583	18962	5	12882	5	27	16	3	FALSE	0.0541063	1	1.2387e-05	detection of light stimulus
GO:0010008	18962	6	12882	6	78	49	3	FALSE	0.0544432	1	3.8933e-09	endosome membrane
GO:0004721	18962	103	12882	67	1785	1018	3	FALSE	0.0548747	1	2.4004e-170	phosphoprotein phosphatase activity
GO:0012506	18962	30	12882	22	191	112	2	FALSE	0.0552653	1	1.08898e-35	vesicle membrane
GO:0035999	18962	6	12882	5	28	13	2	FALSE	0.0557971	1	2.65435e-06	tetrahydrofolate interconversion
GO:0005746	18962	10	12882	8	57	30	2	FALSE	0.057215	1	2.31573e-11	mitochondrial respirasome
GO:0042537	18962	21	12882	16	2206	1260	2	FALSE	0.0572787	1	3.42058e-51	benzene-containing compound metabolic process
GO:0030204	18962	4	12882	4	123	61	3	FALSE	0.0574817	1	1.10149e-07	chondroitin sulfate metabolic process
GO:0033179	18962	10	12882	8	27	15	2	FALSE	0.0578185	1	1.18536e-07	proton-transporting V-type ATPase, V0 domain
GO:0004190	18962	70	12882	41	294	146	2	FALSE	0.057875	1	1.51862e-69	aspartic-type endopeptidase activity
GO:0003746	18962	20	12882	15	436	243	2	FALSE	0.0586876	1	6.14523e-35	translation elongation factor activity
GO:0005515	18962	2967	12882	1695	8089	4528	1	FALSE	0.0588479	1	0	protein binding
GO:0016859	18962	31	12882	23	208	125	1	FALSE	0.0597399	1	1.19462e-37	cis-trans isomerase activity
GO:0016671	18962	9	12882	7	90	43	1	FALSE	0.0597712	1	1.41592e-12	oxidoreductase activity, acting on a sulfur group of donors, disulfide as acceptor
GO:0016842	18962	6	12882	6	32	21	1	FALSE	0.0598813	1	1.10352e-06	amidine-lyase activity
GO:0055082	18962	19	12882	14	167	91	2	FALSE	0.0599053	1	2.06811e-25	cellular chemical homeostasis
GO:0031410	18962	38	12882	27	713	412	2	FALSE	0.060723	1	5.45799e-64	cytoplasmic vesicle
GO:0020037	18962	333	12882	144	338	144	1	FALSE	0.0609214	1	2.80223e-11	heme binding
GO:0034765	18962	5	12882	5	329	189	3	FALSE	0.0611544	1	3.20969e-11	regulation of ion transmembrane transport
GO:0048367	18962	18	12882	15	46	31	1	FALSE	0.0611881	1	3.54742e-13	shoot system development
GO:0006520	18962	424	12882	253	5420	3035	3	FALSE	0.0619083	1	0	cellular amino acid metabolic process
GO:0030198	18962	11	12882	8	88	41	2	FALSE	0.0619848	1	3.12441e-14	extracellular matrix organization
GO:0051306	18962	8	12882	7	38	22	3	FALSE	0.0623365	1	2.04484e-08	mitotic sister chromatid separation
GO:0016758	18962	291	12882	168	379	210	1	FALSE	0.0629946	1	1.31061e-88	hexosyltransferase activity
GO:0010033	18962	168	12882	99	334	182	1	FALSE	0.0631371	1	6.5892e-100	response to organic substance
GO:0003677	18962	1355	12882	793	2236	1279	1	FALSE	0.0636846	1	0	DNA binding
GO:0051052	18962	5	12882	5	1365	788	3	FALSE	0.0637722	1	2.55096e-14	regulation of DNA metabolic process
GO:0004497	18962	58	12882	35	1343	668	1	FALSE	0.0643163	1	3.05563e-103	monooxygenase activity
GO:0046165	18962	21	12882	15	363	193	3	FALSE	0.0649256	1	1.60849e-34	alcohol biosynthetic process
GO:0015075	18962	295	12882	172	697	382	2	FALSE	0.0650567	1	1.89575e-205	ion transmembrane transporter activity
GO:0033013	18962	37	12882	26	4595	2609	4	FALSE	0.0654364	1	4.98066e-93	tetrapyrrole metabolic process
GO:0051130	18962	14	12882	11	535	297	3	FALSE	0.0655489	1	6.5759e-28	positive regulation of cellular component organization
GO:0005635	18962	19	12882	15	930	557	3	FALSE	0.0663726	1	5.81176e-40	nuclear envelope
GO:0005685	18962	3	12882	2	10	2	1	FALSE	0.0666667	1	0.00833333	U1 snRNP
GO:0015919	18962	4	12882	4	6	4	1	FALSE	0.0666667	1	0.0666667	peroxisomal membrane transport
GO:0005768	18962	6	12882	6	179	115	2	FALSE	0.0670299	1	2.38224e-11	endosome
GO:0004372	18962	6	12882	5	11	6	1	FALSE	0.0670996	1	0.0021645	glycine hydroxymethyltransferase activity
GO:0016999	18962	11	12882	9	6194	3422	1	FALSE	0.0671508	1	7.82224e-35	antibiotic metabolic process
GO:0043039	18962	46	12882	32	106	64	2	FALSE	0.0671826	1	3.99442e-31	tRNA aminoacylation
GO:0010155	18962	4	12882	4	134	69	2	FALSE	0.0673248	1	7.78771e-08	regulation of proton transport
GO:0051983	18962	8	12882	7	1563	870	2	FALSE	0.0674374	1	1.1525e-21	regulation of chromosome segregation
GO:0016651	18962	49	12882	30	1343	668	1	FALSE	0.0674387	1	7.82228e-91	oxidoreductase activity, acting on NAD(P)H
GO:2000242	18962	4	12882	4	226	116	3	FALSE	0.0676543	1	9.4486e-09	negative regulation of reproductive process
GO:0005622	18962	2310	12882	1341	3751	2141	1	FALSE	0.0679344	1	0	intracellular anatomical structure
GO:0005216	18962	87	12882	56	333	190	3	FALSE	0.069278	1	1.72914e-82	ion channel activity
GO:1990837	18962	436	12882	262	548	320	2	FALSE	0.0694472	1	7.09862e-120	sequence-specific double-stranded DNA binding
GO:1901701	18962	24	12882	16	188	95	2	FALSE	0.0695306	1	7.56589e-31	cellular response to oxygen-containing compound
GO:0051641	18962	220	12882	134	6922	3866	2	FALSE	0.0707754	1	0	cellular localization
GO:0007018	18962	50	12882	33	106	61	2	FALSE	0.0709233	1	1.88648e-31	microtubule-based movement
GO:1901271	18962	4	12882	4	260	135	3	FALSE	0.0711276	1	5.37508e-09	lipooligosaccharide biosynthetic process
GO:0009628	18962	60	12882	37	969	501	1	FALSE	0.0714823	1	3.55464e-97	response to abiotic stimulus
GO:0051649	18962	193	12882	115	1364	743	2	FALSE	0.0715997	1	1.0347e-240	establishment of localization in cell
GO:0019643	18962	13	12882	10	52	29	2	FALSE	0.0716327	1	1.57477e-12	reductive tricarboxylic acid cycle
GO:0051985	18962	6	12882	5	150	69	3	FALSE	0.0720569	1	6.99447e-11	negative regulation of chromosome segregation
GO:0030176	18962	11	12882	7	23	10	2	FALSE	0.0735631	1	7.39602e-07	integral component of endoplasmic reticulum membrane
GO:0017111	18962	434	12882	267	453	275	1	FALSE	0.0741521	1	6.10163e-34	nucleoside-triphosphatase activity
GO:0007346	18962	11	12882	9	62	36	2	FALSE	0.074382	1	1.96745e-12	regulation of mitotic cell cycle
GO:0007602	18962	4	12882	4	291	153	2	FALSE	0.0749932	1	3.41688e-09	phototransduction
GO:0018298	18962	5	12882	5	1345	802	1	FALSE	0.0750011	1	2.74664e-14	protein-chromophore linkage
GO:0015031	18962	190	12882	107	378	198	3	FALSE	0.0753246	1	3.9815e-113	protein transport
GO:0035601	18962	5	12882	5	1347	804	2	FALSE	0.0753804	1	2.72628e-14	protein deacylation
GO:0030163	18962	92	12882	60	2404	1381	3	FALSE	0.0754398	1	6.52826e-169	protein catabolic process
GO:0110053	18962	12	12882	10	28	18	3	FALSE	0.0757982	1	3.28712e-08	regulation of actin filament organization
GO:0005874	18962	76	12882	48	99	58	2	FALSE	0.0759641	1	5.22295e-23	microtubule
GO:0046873	18962	90	12882	53	282	147	2	FALSE	0.0764098	1	3.96838e-76	metal ion transmembrane transporter activity
GO:0017000	18962	11	12882	9	2282	1285	2	FALSE	0.076473	1	4.67915e-30	antibiotic biosynthetic process
GO:0003774	18962	60	12882	39	11877	6540	1	FALSE	0.0767036	1	3.18126e-163	cytoskeletal motor activity
GO:0098797	18962	26	12882	19	350	203	2	FALSE	0.0768797	1	7.46948e-40	plasma membrane protein complex
GO:0008104	18962	203	12882	119	247	139	1	FALSE	0.0769723	1	8.25156e-50	protein localization
GO:0019829	18962	32	12882	22	272	151	3	FALSE	0.0773693	1	2.17967e-42	ATPase-coupled cation transmembrane transporter activity
GO:0006725	18962	2124	12882	1218	5000	2808	1	FALSE	0.0774892	1	0	cellular aromatic compound metabolic process
GO:0043647	18962	8	12882	7	1502	856	3	FALSE	0.0777616	1	1.58588e-21	inositol phosphate metabolic process
GO:0005096	18962	19	12882	15	177	109	2	FALSE	0.0780292	1	6.43588e-26	GTPase activator activity
GO:0016054	18962	70	12882	45	855	475	4	FALSE	0.0786949	1	1.26511e-104	organic acid catabolic process
GO:0006720	18962	44	12882	28	267	141	1	FALSE	0.0788394	1	1.9407e-51	isoprenoid metabolic process
GO:0005694	18962	152	12882	94	760	429	1	FALSE	0.0790988	1	1.89268e-164	chromosome
GO:0032956	18962	12	12882	10	38	24	3	FALSE	0.0798251	1	3.69348e-10	regulation of actin cytoskeleton organization
GO:0019902	18962	14	12882	10	105	53	1	FALSE	0.0802557	1	1.08993e-17	phosphatase binding
GO:0015318	18962	285	12882	165	678	370	1	FALSE	0.0804486	1	1.45072e-199	inorganic molecular entity transmembrane transporter activity
GO:0006139	18962	1927	12882	1104	5422	3036	5	FALSE	0.0806972	1	0	nucleobase-containing compound metabolic process
GO:0070461	18962	10	12882	9	26	18	1	FALSE	0.0814645	1	1.88262e-07	SAGA-type complex
GO:0006165	18962	65	12882	40	253	135	3	FALSE	0.0820297	1	4.29758e-62	nucleoside diphosphate phosphorylation
GO:0035251	18962	55	12882	39	148	93	2	FALSE	0.0820575	1	5.7453e-42	UDP-glucosyltransferase activity
GO:0009058	18962	2429	12882	1369	6194	3422	1	FALSE	0.0822942	1	0	biosynthetic process
GO:0016836	18962	119	12882	69	152	83	1	FALSE	0.0823196	1	3.69134e-34	hydro-lyase activity
GO:0015711	18962	25	12882	17	397	209	2	FALSE	0.0825393	1	3.59776e-40	organic anion transport
GO:0046493	18962	4	12882	4	133	72	3	FALSE	0.0825844	1	8.02733e-08	lipid A metabolic process
GO:0016301	18962	1062	12882	622	1206	697	2	FALSE	0.0828545	1	7.84328e-191	kinase activity
GO:0044085	18962	553	12882	311	902	490	1	FALSE	0.0831054	1	1.38409e-260	cellular component biogenesis
GO:0071489	18962	5	12882	5	10	7	2	FALSE	0.0833333	1	0.00396825	cellular response to red or far red light
GO:0000956	18962	7	12882	6	9	6	1	FALSE	0.0833333	1	0.0277778	nuclear-transcribed mRNA catabolic process
GO:0046923	18962	7	12882	6	9	6	1	FALSE	0.0833333	1	0.0277778	ER retention sequence binding
GO:0005615	18962	11	12882	9	3751	2141	2	FALSE	0.0842644	1	1.95845e-32	extracellular space
GO:0006560	18962	31	12882	18	56	27	1	FALSE	0.0844605	1	1.7939e-16	proline metabolic process
GO:0030060	18962	5	12882	5	110	68	2	FALSE	0.0851703	1	8.1705e-09	L-malate dehydrogenase activity
GO:0043043	18962	442	12882	247	940	502	3	FALSE	0.0854102	1	2.19099e-281	peptide biosynthetic process
GO:1901269	18962	4	12882	4	614	333	2	FALSE	0.0858031	1	1.70526e-10	lipooligosaccharide metabolic process
GO:0009117	18962	252	12882	134	258	135	1	FALSE	0.0865046	1	2.58848e-12	nucleotide metabolic process
GO:0046395	18962	70	12882	45	609	341	2	FALSE	0.0865753	1	8.84964e-94	carboxylic acid catabolic process
GO:0016595	18962	27	12882	18	50	28	2	FALSE	0.086682	1	9.25555e-15	glutamate binding
GO:1901360	18962	2196	12882	1255	5508	3085	1	FALSE	0.0868657	1	0	organic cyclic compound metabolic process
GO:0006075	18962	11	12882	10	41	29	2	FALSE	0.0870267	1	3.1651e-10	(1->3)-beta-D-glucan biosynthetic process
GO:0030663	18962	9	12882	8	24	16	3	FALSE	0.087495	1	7.64816e-07	COPI-coated vesicle membrane
GO:0009791	18962	30	12882	21	114	66	2	FALSE	0.0876537	1	3.45623e-28	post-embryonic development
GO:1904062	18962	4	12882	4	245	134	2	FALSE	0.0876646	1	6.82706e-09	regulation of cation transmembrane transport
GO:0051304	18962	10	12882	8	70	39	2	FALSE	0.0902779	1	2.52077e-12	chromosome separation
GO:0030137	18962	9	12882	8	32	21	2	FALSE	0.0902827	1	3.56521e-08	COPI-coated vesicle
GO:0009074	18962	17	12882	13	327	190	5	FALSE	0.090401	1	9.71623e-29	aromatic amino acid family catabolic process
GO:0004611	18962	6	12882	5	40	20	1	FALSE	0.0908821	1	2.60527e-07	phosphoenolpyruvate carboxykinase activity
GO:0043022	18962	10	12882	8	12	8	1	FALSE	0.0909091	1	0.0151515	ribosome binding
GO:0051495	18962	10	12882	8	81	45	3	FALSE	0.090977	1	5.3237e-13	positive regulation of cytoskeleton organization
GO:0046835	18962	20	12882	15	1349	783	2	FALSE	0.0911811	1	7.0364e-45	carbohydrate phosphorylation
GO:0071897	18962	77	12882	50	1988	1132	3	FALSE	0.0913614	1	6.78303e-141	DNA biosynthetic process
GO:0006448	18962	24	12882	17	436	243	2	FALSE	0.0918787	1	5.30918e-40	regulation of translational elongation
GO:1902903	18962	12	12882	10	72	45	2	FALSE	0.0925962	1	6.50902e-14	regulation of supramolecular fiber organization
GO:0015908	18962	3	12882	3	54	25	2	FALSE	0.092727	1	4.03161e-05	fatty acid transport
GO:0006816	18962	17	12882	12	181	95	1	FALSE	0.0932217	1	3.21549e-24	calcium ion transport
GO:0070588	18962	17	12882	12	204	107	2	FALSE	0.0939981	1	3.84612e-25	calcium ion transmembrane transport
GO:0006029	18962	4	12882	4	80	45	1	FALSE	0.0942064	1	6.32279e-07	proteoglycan metabolic process
GO:0048878	18962	56	12882	35	167	91	1	FALSE	0.0945027	1	8.33628e-46	chemical homeostasis
GO:1901990	18962	9	12882	8	14	10	3	FALSE	0.0949051	1	0.0004995	regulation of mitotic cell cycle phase transition
GO:0030166	18962	4	12882	4	78	44	2	FALSE	0.0951687	1	7.01053e-07	proteoglycan biosynthetic process
GO:0006586	18962	66	12882	41	89	51	2	FALSE	0.0951703	1	8.52463e-22	indolalkylamine metabolic process
GO:0031982	18962	38	12882	27	1045	623	1	FALSE	0.0960818	1	1.94009e-70	vesicle
GO:0097708	18962	38	12882	27	1045	623	2	FALSE	0.0960818	1	1.94009e-70	intracellular vesicle
GO:0016558	18962	3	12882	3	14	7	4	FALSE	0.0961538	1	0.00274725	protein import into peroxisome matrix
GO:0003950	18962	7	12882	6	24	14	1	FALSE	0.0966819	1	2.8893e-06	NAD+ ADP-ribosyltransferase activity
GO:0006074	18962	11	12882	10	42	30	1	FALSE	0.096989	1	2.33614e-10	(1->3)-beta-D-glucan metabolic process
GO:0043038	18962	46	12882	32	424	253	1	FALSE	0.0973713	1	9.59326e-63	amino acid activation
GO:0046500	18962	4	12882	4	5523	3089	2	FALSE	0.0977686	1	2.58216e-14	S-adenosylmethionine metabolic process
GO:0019200	18962	20	12882	15	1062	622	2	FALSE	0.0987562	1	8.74607e-43	carbohydrate kinase activity
GO:0004396	18962	8	12882	7	979	581	2	FALSE	0.09877	1	4.91713e-20	hexokinase activity
GO:0003843	18962	11	12882	10	55	39	1	FALSE	0.099019	1	8.35746e-12	1,3-beta-D-glucan synthase activity
GO:0006928	18962	50	12882	33	6759	3789	1	FALSE	0.0996193	1	1.16911e-127	movement of cell or subcellular component
GO:0009245	18962	4	12882	4	86	49	4	FALSE	0.0997742	1	4.70908e-07	lipid A biosynthetic process
GO:0051493	18962	19	12882	14	91	53	2	FALSE	0.100193	1	5.50951e-20	regulation of cytoskeleton organization
GO:0009408	18962	11	12882	8	472	233	2	FALSE	0.102598	1	1.73292e-22	response to heat
GO:0016417	18962	3	12882	3	144	68	1	FALSE	0.102835	1	2.05194e-06	S-acyltransferase activity
GO:0004312	18962	3	12882	3	144	68	1	FALSE	0.102835	1	2.05194e-06	fatty acid synthase activity
GO:0005992	18962	15	12882	9	18	9	2	FALSE	0.102941	1	0.00122549	trehalose biosynthetic process
GO:0008378	18962	22	12882	16	291	168	1	FALSE	0.102979	1	1.58011e-33	galactosyltransferase activity
GO:0005267	18962	12	12882	8	47	22	2	FALSE	0.103374	1	1.91382e-11	potassium channel activity
GO:0004672	18962	889	12882	523	1904	1090	4	FALSE	0.103876	1	0	protein kinase activity
GO:0050789	18962	1601	12882	902	8449	4639	2	FALSE	0.105068	1	0	regulation of biological process
GO:0016703	18962	9	12882	7	105	55	2	FALSE	0.105098	1	3.32773e-13	oxidoreductase activity, acting on single donors with incorporation of molecular oxygen, incorporation of one atom of oxygen (internal monooxygenases or internal mixed function oxidases)
GO:0090304	18962	1590	12882	929	4365	2495	2	FALSE	0.105578	1	0	nucleic acid metabolic process
GO:1902494	18962	394	12882	246	1495	892	1	FALSE	0.106055	1	0	catalytic complex
GO:0033014	18962	29	12882	20	2069	1156	6	FALSE	0.10608	1	7.50067e-66	tetrapyrrole biosynthetic process
GO:0005452	18962	4	12882	4	174	100	3	FALSE	0.106295	1	2.71076e-08	inorganic anion exchanger activity
GO:0140597	18962	4	12882	4	2968	1696	2	FALSE	0.106461	1	3.09909e-13	protein carrier activity
GO:1905818	18962	8	12882	7	25	16	3	FALSE	0.107094	1	9.24578e-07	regulation of chromosome separation
GO:0006874	18962	6	12882	5	8	5	3	FALSE	0.107143	1	0.0357143	cellular calcium ion homeostasis
GO:0072503	18962	6	12882	5	8	5	2	FALSE	0.107143	1	0.0357143	cellular divalent inorganic cation homeostasis
GO:0019208	18962	14	12882	10	356	184	3	FALSE	0.107493	1	2.15056e-25	phosphatase regulator activity
GO:0071367	18962	7	12882	6	29	17	5	FALSE	0.107613	1	6.40705e-07	cellular response to brassinosteroid stimulus
GO:0032309	18962	3	12882	3	43	21	2	FALSE	0.107771	1	8.10307e-05	icosanoid secretion
GO:0033558	18962	4	12882	4	1730	994	3	FALSE	0.108704	1	2.68865e-12	protein deacetylase activity
GO:0009056	18962	380	12882	222	6194	3422	1	FALSE	0.108957	1	0	catabolic process
GO:0042277	18962	9	12882	6	17	8	1	FALSE	0.108968	1	4.11353e-05	peptide binding
GO:0071407	18962	9	12882	6	17	8	2	FALSE	0.108968	1	4.11353e-05	cellular response to organic cyclic compound
GO:0008835	18962	2	12882	2	14	5	2	FALSE	0.10989	1	0.010989	diaminohydroxyphosphoribosylaminopyrimidine deaminase activity
GO:0009772	18962	2	12882	2	14	5	1	FALSE	0.10989	1	0.010989	photosynthetic electron transport in photosystem II
GO:0043632	18962	66	12882	42	121	70	1	FALSE	0.109942	1	8.53838e-36	modification-dependent macromolecule catabolic process
GO:0016570	18962	43	12882	30	1345	802	1	FALSE	0.110222	1	3.47363e-82	histone modification
GO:0006470	18962	103	12882	67	1415	833	2	FALSE	0.110732	1	1.31982e-159	protein dephosphorylation
GO:0032392	18962	5	12882	5	47	31	1	FALSE	0.110768	1	6.51916e-07	DNA geometric change
GO:1901606	18962	62	12882	42	508	304	3	FALSE	0.111243	1	2.63318e-81	alpha-amino acid catabolic process
GO:0051301	18962	10	12882	8	6759	3789	1	FALSE	0.111656	1	1.83583e-32	cell division
GO:0001067	18962	434	12882	260	2236	1279	1	FALSE	0.111869	1	0	transcription regulatory region nucleic acid binding
GO:0006661	18962	45	12882	25	67	33	2	FALSE	0.111893	1	3.68663e-18	phosphatidylinositol biosynthetic process
GO:0022803	18962	120	12882	72	678	370	1	FALSE	0.111897	1	8.84293e-137	passive transmembrane transporter activity
GO:0048029	18962	25	12882	18	2308	1342	2	FALSE	0.112157	1	1.46691e-59	monosaccharide binding
GO:0009893	18962	46	12882	30	6215	3436	3	FALSE	0.112277	1	2.06433e-117	positive regulation of metabolic process
GO:0009657	18962	7	12882	6	302	170	1	FALSE	0.112448	1	2.35939e-14	plastid organization
GO:0051651	18962	7	12882	6	6760	3790	3	FALSE	0.112801	1	7.83706e-24	maintenance of location in cell
GO:0006112	18962	10	12882	8	114	65	1	FALSE	0.11286	1	1.46932e-14	energy reserve metabolic process
GO:0010638	18962	10	12882	8	306	173	3	FALSE	0.113749	1	5.84907e-19	positive regulation of organelle organization
GO:0006783	18962	8	12882	7	38	24	3	FALSE	0.114121	1	2.04484e-08	heme biosynthetic process
GO:0010243	18962	4	12882	4	169	99	2	FALSE	0.114785	1	3.04923e-08	response to organonitrogen compound
GO:0005811	18962	7	12882	6	760	429	1	FALSE	0.115767	1	3.5381e-17	lipid droplet
GO:0033500	18962	8	12882	7	56	35	1	FALSE	0.115981	1	7.0398e-10	carbohydrate homeostasis
GO:0004478	18962	3	12882	3	44	22	1	FALSE	0.116279	1	7.55059e-05	methionine adenosyltransferase activity
GO:0004888	18962	29	12882	20	48	29	1	FALSE	0.116323	1	8.66412e-14	transmembrane signaling receptor activity
GO:0042221	18962	334	12882	182	969	501	1	FALSE	0.11659	1	3.26747e-270	response to chemical
GO:0009606	18962	7	12882	5	41	18	1	FALSE	0.116827	1	4.44801e-08	tropism
GO:0031326	18962	983	12882	566	2427	1361	3	FALSE	0.117389	1	0	regulation of cellular biosynthetic process
GO:0033047	18962	6	12882	5	22	12	2	FALSE	0.118532	1	1.34025e-05	regulation of mitotic sister chromatid segregation
GO:0033048	18962	6	12882	5	22	12	3	FALSE	0.118532	1	1.34025e-05	negative regulation of mitotic sister chromatid segregation
GO:1902099	18962	8	12882	7	13	9	3	FALSE	0.118881	1	0.000777001	regulation of metaphase/anaphase transition of cell cycle
GO:0044784	18962	8	12882	7	13	9	2	FALSE	0.118881	1	0.000777001	metaphase/anaphase transition of cell cycle
GO:0006829	18962	6	12882	5	18	10	1	FALSE	0.11991	1	5.38677e-05	zinc ion transport
GO:0016020	18962	2401	12882	1388	3751	2141	1	FALSE	0.120604	1	0	membrane
GO:0007275	18962	71	12882	45	140	81	2	FALSE	0.120694	1	1.08109e-41	multicellular organism development
GO:0004623	18962	3	12882	3	96	48	2	FALSE	0.121053	1	6.99888e-06	phospholipase A2 activity
GO:0044089	18962	10	12882	8	607	346	3	FALSE	0.121652	1	5.75761e-22	positive regulation of cellular component biogenesis
GO:0034976	18962	4	12882	4	153	91	1	FALSE	0.121774	1	4.55625e-08	response to endoplasmic reticulum stress
GO:0003676	18962	2236	12882	1279	4577	2577	2	FALSE	0.121795	1	0	nucleic acid binding
GO:0015936	18962	6	12882	5	178	92	3	FALSE	0.121821	1	2.46487e-11	coenzyme A metabolic process
GO:0008757	18962	45	12882	27	199	102	1	FALSE	0.121985	1	9.37302e-46	S-adenosylmethionine-dependent methyltransferase activity
GO:0019904	18962	10	12882	8	2967	1695	1	FALSE	0.124913	1	6.96918e-29	protein domain specific binding
GO:0034220	18962	329	12882	189	924	506	2	FALSE	0.124961	1	1.88967e-260	ion transmembrane transport
GO:0010629	18962	21	12882	15	1789	1015	3	FALSE	0.125081	1	2.84906e-49	negative regulation of gene expression
GO:0019219	18962	940	12882	547	2109	1197	4	FALSE	0.125385	1	0	regulation of nucleobase-containing compound metabolic process
GO:0032507	18962	7	12882	6	159	92	3	FALSE	0.126804	1	2.24289e-12	maintenance of protein location in cell
GO:0033044	18962	9	12882	8	107	71	2	FALSE	0.127594	1	2.78905e-13	regulation of chromosome organization
GO:0005977	18962	10	12882	8	258	149	2	FALSE	0.128835	1	3.31331e-18	glycogen metabolic process
GO:0006564	18962	4	12882	4	49	30	2	FALSE	0.129345	1	4.71974e-06	L-serine biosynthetic process
GO:0009072	18962	110	12882	69	2444	1395	3	FALSE	0.129736	1	3.90268e-194	aromatic amino acid family metabolic process
GO:0009063	18962	64	12882	43	554	332	3	FALSE	0.129919	1	1.45641e-85	cellular amino acid catabolic process
GO:0018874	18962	16	12882	11	211	110	2	FALSE	0.130186	1	2.42869e-24	benzoate metabolic process
GO:0019430	18962	11	12882	8	123	64	3	FALSE	0.130227	1	6.48889e-16	removal of superoxide radicals
GO:0071577	18962	6	12882	5	204	107	2	FALSE	0.130391	1	1.07591e-11	zinc ion transmembrane transport
GO:0071668	18962	11	12882	8	37	20	3	FALSE	0.130774	1	1.1696e-09	plant-type cell wall assembly
GO:0006163	18962	182	12882	95	336	165	2	FALSE	0.130818	1	5.26295e-100	purine nucleotide metabolic process
GO:0042651	18962	23	12882	11	48	18	1	FALSE	0.131566	1	3.23021e-14	thylakoid membrane
GO:0045491	18962	8	12882	6	35	18	1	FALSE	0.132116	1	4.24884e-08	xylan metabolic process
GO:0046343	18962	11	12882	9	36	23	2	FALSE	0.133098	1	1.66443e-09	streptomycin metabolic process
GO:0051174	18962	34	12882	23	2610	1483	2	FALSE	0.133264	1	2.50114e-78	regulation of phosphorus metabolic process
GO:0006551	18962	39	12882	27	424	253	1	FALSE	0.13381	1	4.22069e-56	leucine metabolic process
GO:0006573	18962	39	12882	27	424	253	1	FALSE	0.13381	1	4.22069e-56	valine metabolic process
GO:0099080	18962	80	12882	51	3751	2141	1	FALSE	0.134371	1	1.95633e-167	supramolecular complex
GO:0043085	18962	22	12882	15	6095	3304	3	FALSE	0.134459	1	6.27804e-63	positive regulation of catalytic activity
GO:0031123	18962	10	12882	8	225	131	1	FALSE	0.134632	1	1.33674e-17	RNA 3'-end processing
GO:2000026	18962	18	12882	14	78	50	3	FALSE	0.135163	1	4.70441e-18	regulation of multicellular organismal development
GO:0003856	18962	2	12882	2	29	11	1	FALSE	0.135468	1	0.00246305	3-dehydroquinate synthase activity
GO:0045185	18962	7	12882	6	205	120	2	FALSE	0.135921	1	3.67384e-13	maintenance of protein location
GO:0033046	18962	6	12882	5	29	16	5	FALSE	0.136398	1	2.10517e-06	negative regulation of sister chromatid segregation
GO:0019220	18962	34	12882	23	1495	852	2	FALSE	0.136424	1	4.97238e-70	regulation of phosphate metabolic process
GO:0045298	18962	82	12882	54	1528	909	2	FALSE	0.137276	1	3.46788e-138	tubulin complex
GO:0016298	18962	21	12882	14	467	246	1	FALSE	0.137529	1	7.09422e-37	lipase activity
GO:0031325	18962	46	12882	30	5016	2819	4	FALSE	0.137726	1	4.11157e-113	positive regulation of cellular metabolic process
GO:0046483	18962	2113	12882	1206	5000	2808	1	FALSE	0.138512	1	0	heterocycle metabolic process
GO:0009132	18962	70	12882	41	258	135	1	FALSE	0.138789	1	5.67717e-65	nucleoside diphosphate metabolic process
GO:0005244	18962	24	12882	17	295	172	2	FALSE	0.138963	1	8.60084e-36	voltage-gated ion channel activity
GO:0007088	18962	6	12882	5	44	24	4	FALSE	0.139491	1	1.41662e-07	regulation of mitotic nuclear division
GO:0010207	18962	4	12882	4	125	77	2	FALSE	0.139637	1	1.03185e-07	photosystem II assembly
GO:0015934	18962	24	12882	16	55	31	1	FALSE	0.139667	1	4.01834e-16	large ribosomal subunit
GO:0072595	18962	7	12882	6	1671	978	3	FALSE	0.139681	1	1.40301e-19	maintenance of protein localization in organelle
GO:0016721	18962	8	12882	6	1343	668	1	FALSE	0.140405	1	3.89031e-21	oxidoreductase activity, acting on superoxide radicals as acceptor
GO:0001522	18962	25	12882	17	95	54	1	FALSE	0.140532	1	1.79867e-23	pseudouridine synthesis
GO:0017053	18962	4	12882	4	505	310	1	FALSE	0.140934	1	3.73437e-10	transcription repressor complex
GO:0016796	18962	5	12882	4	16	8	1	FALSE	0.141026	1	0.000228938	exonuclease activity, active with either ribo- or deoxyribonucleic acids and producing 5'-phosphomonoesters
GO:0051235	18962	9	12882	7	1366	744	1	FALSE	0.141262	1	2.24997e-23	maintenance of location
GO:0003916	18962	10	12882	8	1569	916	3	FALSE	0.141776	1	4.13061e-26	DNA topoisomerase activity
GO:0004529	18962	2	12882	2	31	12	2	FALSE	0.141935	1	0.00215054	exodeoxyribonuclease activity
GO:0065007	18962	1813	12882	1016	8449	4639	1	FALSE	0.142714	1	0	biological regulation
GO:0006729	18962	2	12882	2	15	6	3	FALSE	0.142857	1	0.00952381	tetrahydrobiopterin biosynthetic process
GO:0006364	18962	34	12882	22	422	230	3	FALSE	0.142922	1	6.35037e-51	rRNA processing
GO:0045839	18962	6	12882	5	40	22	5	FALSE	0.142931	1	2.60527e-07	negative regulation of mitotic nuclear division
GO:0000793	18962	14	12882	11	152	94	1	FALSE	0.143115	1	4.59898e-20	condensed chromosome
GO:0034599	18962	11	12882	8	119	63	2	FALSE	0.143773	1	9.48509e-16	cellular response to oxidative stress
GO:0071396	18962	10	12882	7	25	13	2	FALSE	0.144192	1	3.05926e-07	cellular response to lipid
GO:0104004	18962	6	12882	5	587	314	1	FALSE	0.144351	1	1.80566e-14	cellular response to environmental stimulus
GO:0006549	18962	44	12882	30	377	225	2	FALSE	0.14441	1	1.58439e-58	isoleucine metabolic process
GO:0010468	18962	1004	12882	584	1842	1050	2	FALSE	0.145183	1	0	regulation of gene expression
GO:0006289	18962	15	12882	11	122	70	1	FALSE	0.145305	1	1.62418e-19	nucleotide-excision repair
GO:0009081	18962	44	12882	30	424	253	1	FALSE	0.145806	1	6.6745e-61	branched-chain amino acid metabolic process
GO:0140535	18962	150	12882	96	1495	892	1	FALSE	0.146007	1	8.33678e-211	intracellular protein-containing complex
GO:0006066	18962	47	12882	29	1076	572	2	FALSE	0.146611	1	2.29207e-83	alcohol metabolic process
GO:0030036	18962	31	12882	20	81	45	2	FALSE	0.147304	1	4.31404e-23	actin cytoskeleton organization
GO:0016575	18962	5	12882	5	43	30	2	FALSE	0.148043	1	1.03886e-06	histone deacetylation
GO:0016874	18962	132	12882	78	6090	3303	1	FALSE	0.148293	1	1.25925e-275	ligase activity
GO:0006012	18962	31	12882	22	107	66	1	FALSE	0.148417	1	1.26407e-27	galactose metabolic process
GO:0030660	18962	14	12882	11	78	49	3	FALSE	0.148684	1	9.7682e-16	Golgi-associated vesicle membrane
GO:2000030	18962	3	12882	3	50	27	2	FALSE	0.149235	1	5.10204e-05	regulation of response to red or far red light
GO:0004181	18962	2	12882	2	38	15	2	FALSE	0.14936	1	0.00142248	metallocarboxypeptidase activity
GO:0043565	18962	481	12882	291	1355	793	1	FALSE	0.149837	1	0	sequence-specific DNA binding
GO:0004807	18962	12	12882	8	23	12	1	FALSE	0.150445	1	7.39602e-07	triose-phosphate isomerase activity
GO:0004180	18962	31	12882	14	50	19	1	FALSE	0.150927	1	3.28883e-14	carboxypeptidase activity
GO:0060589	18962	28	12882	19	616	349	2	FALSE	0.151603	1	4.43033e-49	nucleoside-triphosphatase regulator activity
GO:0000813	18962	3	12882	3	226	121	3	FALSE	0.151696	1	5.26759e-07	ESCRT I complex
GO:0000814	18962	3	12882	3	226	121	3	FALSE	0.151696	1	5.26759e-07	ESCRT II complex
GO:0005643	18962	16	12882	13	206	137	2	FALSE	0.152213	1	3.61681e-24	nuclear pore
GO:0072593	18962	12	12882	9	5000	2808	1	FALSE	0.152501	1	1.98808e-36	reactive oxygen species metabolic process
GO:0070569	18962	6	12882	5	117	64	1	FALSE	0.153176	1	3.19734e-10	uridylyltransferase activity
GO:0006554	18962	23	12882	16	75	44	3	FALSE	0.153751	1	8.40487e-20	lysine catabolic process
GO:0008152	18962	6194	12882	3422	8449	4639	1	FALSE	0.153959	1	0	metabolic process
GO:0043231	18962	1045	12882	623	1658	972	2	FALSE	0.153968	1	0	intracellular membrane-bounded organelle
GO:0048646	18962	4	12882	4	114	72	2	FALSE	0.154175	1	1.4986e-07	anatomical structure formation involved in morphogenesis
GO:0035437	18962	7	12882	6	101	61	3	FALSE	0.154497	1	5.81408e-11	maintenance of protein localization in endoplasmic reticulum
GO:0048581	18962	5	12882	5	31	22	4	FALSE	0.154987	1	5.88543e-06	negative regulation of post-embryonic development
GO:0005319	18962	3	12882	3	733	395	2	FALSE	0.155939	1	1.52974e-08	lipid transporter activity
GO:0016616	18962	110	12882	68	133	79	1	FALSE	0.156443	1	2.76072e-26	oxidoreductase activity, acting on the CH-OH group of donors, NAD or NADP as acceptor
GO:0000118	18962	4	12882	4	514	324	3	FALSE	0.156797	1	3.47888e-10	histone deacetylase complex
GO:0031420	18962	8	12882	6	1346	686	1	FALSE	0.156835	1	3.8213e-21	alkali metal ion binding
GO:1901575	18962	370	12882	217	5517	3090	2	FALSE	0.157457	1	0	organic substance catabolic process
GO:0005885	18962	10	12882	8	1504	895	2	FALSE	0.158631	1	6.31403e-26	Arp2/3 protein complex
GO:0004784	18962	8	12882	6	122	63	3	FALSE	0.158659	1	1.03854e-12	superoxide dismutase activity
GO:0043254	18962	12	12882	10	133	88	3	FALSE	0.159391	1	2.60691e-17	regulation of protein-containing complex assembly
GO:0006265	18962	10	12882	8	259	155	2	FALSE	0.159757	1	3.18538e-18	DNA topological change
GO:0006325	18962	36	12882	23	495	270	2	FALSE	0.159809	1	1.35268e-55	chromatin organization
GO:0005750	18962	4	12882	3	38	15	3	FALSE	0.160266	1	1.35474e-05	mitochondrial respiratory chain complex III
GO:0006123	18962	7	12882	5	27	13	2	FALSE	0.16087	1	1.12609e-06	mitochondrial electron transport, cytochrome c to oxygen
GO:0016840	18962	32	12882	21	279	156	1	FALSE	0.161969	1	9.19884e-43	carbon-nitrogen lyase activity
GO:0005749	18962	2	12882	2	34	14	4	FALSE	0.16221	1	0.00178253	mitochondrial respiratory chain complex II, succinate dehydrogenase complex (ubiquinone)
GO:0000302	18962	11	12882	8	148	80	2	FALSE	0.164649	1	7.82759e-17	response to reactive oxygen species
GO:0006260	18962	75	12882	48	1675	970	2	FALSE	0.165292	1	2.10821e-132	DNA replication
GO:0062197	18962	11	12882	8	314	169	2	FALSE	0.165859	1	1.62878e-20	cellular response to chemical stress
GO:0048731	18962	46	12882	31	98	60	2	FALSE	0.165891	1	4.70814e-29	system development
GO:0006405	18962	5	12882	4	9	5	2	FALSE	0.166667	1	0.00793651	RNA export from nucleus
GO:0005093	18962	2	12882	2	9	4	1	FALSE	0.166667	1	0.0277778	Rab GDP-dissociation inhibitor activity
GO:0012501	18962	2	12882	2	4	2	1	FALSE	0.166667	1	0.166667	programmed cell death
GO:0009639	18962	9	12882	7	27	16	1	FALSE	0.166895	1	2.13364e-07	response to red or far red light
GO:0004650	18962	65	12882	38	346	181	1	FALSE	0.16765	1	4.63934e-72	polygalacturonase activity
GO:0045930	18962	8	12882	6	45	24	3	FALSE	0.168259	1	4.63923e-09	negative regulation of mitotic cell cycle
GO:2000241	18962	17	12882	12	1662	933	2	FALSE	0.168596	1	6.85484e-41	regulation of reproductive process
GO:0003883	18962	3	12882	3	46	26	1	FALSE	0.171278	1	6.58762e-05	CTP synthase activity
GO:0009889	18962	983	12882	566	2600	1465	2	FALSE	0.171739	1	0	regulation of biosynthetic process
GO:0046527	18962	83	12882	52	291	168	1	FALSE	0.173317	1	5.41995e-75	glucosyltransferase activity
GO:0016289	18962	9	12882	6	18	9	1	FALSE	0.173468	1	2.05677e-05	CoA hydrolase activity
GO:0034504	18962	5	12882	4	48	24	1	FALSE	0.173759	1	5.84008e-07	protein localization to nucleus
GO:0003857	18962	7	12882	6	110	68	1	FALSE	0.174927	1	3.1425e-11	3-hydroxyacyl-CoA dehydrogenase activity
GO:0042803	18962	9	12882	7	316	180	2	FALSE	0.175305	1	1.2957e-17	protein homodimerization activity
GO:0051726	18962	44	12882	28	1595	887	2	FALSE	0.175755	1	5.79542e-87	regulation of cell cycle
GO:0032271	18962	12	12882	10	18	13	2	FALSE	0.17577	1	5.38677e-05	regulation of protein polymerization
GO:0042165	18962	27	12882	18	8089	4528	1	FALSE	0.1775	1	3.48889e-78	neurotransmitter binding
GO:0044877	18962	37	12882	24	8089	4528	1	FALSE	0.177681	1	3.82331e-102	protein-containing complex binding
GO:0006904	18962	11	12882	7	38	18	2	FALSE	0.178021	1	8.31033e-10	vesicle docking involved in exocytosis
GO:0042455	18962	5	12882	3	8	3	2	FALSE	0.178571	1	0.0178571	ribonucleoside biosynthetic process
GO:0006556	18962	3	12882	3	2366	1335	3	FALSE	0.179463	1	4.53584e-10	S-adenosylmethionine biosynthetic process
GO:0070726	18962	11	12882	8	267	146	3	FALSE	0.180089	1	1.00044e-19	cell wall assembly
GO:0043062	18962	11	12882	8	495	270	1	FALSE	0.180103	1	1.02117e-22	extracellular structure organization
GO:1901700	18962	40	12882	25	334	182	1	FALSE	0.18036	1	1.0436e-52	response to oxygen-containing compound
GO:0098687	18962	9	12882	7	3751	2141	2	FALSE	0.180544	1	2.49236e-27	chromosomal region
GO:0005667	18962	505	12882	310	1495	892	1	FALSE	0.180723	1	0	transcription regulator complex
GO:0015980	18962	114	12882	65	360	191	1	FALSE	0.180971	1	5.41392e-97	energy derivation by oxidation of organic compounds
GO:0042802	18962	9	12882	7	2967	1695	1	FALSE	0.181272	1	2.06148e-26	identical protein binding
GO:0005451	18962	11	12882	8	37	21	2	FALSE	0.181548	1	1.1696e-09	monovalent cation:proton antiporter activity
GO:0015491	18962	11	12882	8	37	21	1	FALSE	0.181548	1	1.1696e-09	cation:cation antiporter activity
GO:0072507	18962	6	12882	5	45	26	2	FALSE	0.181711	1	1.22774e-07	divalent inorganic cation homeostasis
GO:1901880	18962	2	12882	2	11	5	3	FALSE	0.181818	1	0.0181818	negative regulation of protein depolymerization
GO:0030835	18962	2	12882	2	11	5	5	FALSE	0.181818	1	0.0181818	negative regulation of actin filament depolymerization
GO:0006032	18962	10	12882	6	15	7	3	FALSE	0.181818	1	0.000333	chitin catabolic process
GO:0051173	18962	45	12882	29	4585	2599	3	FALSE	0.183275	1	2.58e-109	positive regulation of nitrogen compound metabolic process
GO:0005657	18962	25	12882	17	3751	2141	2	FALSE	0.183585	1	7.44354e-65	replication fork
GO:0000428	18962	32	12882	23	42	28	1	FALSE	0.183954	1	6.79605e-10	DNA-directed RNA polymerase complex
GO:0006024	18962	14	12882	8	19	9	2	FALSE	0.184211	1	8.59993e-05	glycosaminoglycan biosynthetic process
GO:0005982	18962	229	12882	135	258	149	1	FALSE	0.184525	1	5.2438e-39	starch metabolic process
GO:0009144	18962	83	12882	37	89	38	1	FALSE	0.184602	1	1.72085e-09	purine nucleoside triphosphate metabolic process
GO:0009199	18962	83	12882	37	89	38	1	FALSE	0.184602	1	1.72085e-09	ribonucleoside triphosphate metabolic process
GO:0006848	18962	3	12882	3	22	13	2	FALSE	0.185714	1	0.000649351	pyruvate transport
GO:0006751	18962	5	12882	4	25	13	4	FALSE	0.185714	1	1.88218e-05	glutathione catabolic process
GO:0009894	18962	9	12882	7	1512	869	2	FALSE	0.186509	1	8.99822e-24	regulation of catabolic process
GO:0000380	18962	2	12882	2	41	18	1	FALSE	0.186585	1	0.00121951	alternative mRNA splicing, via spliceosome
GO:0009395	18962	24	12882	15	140	73	3	FALSE	0.186646	1	1.56384e-27	phospholipid catabolic process
GO:0015977	18962	14	12882	10	5508	3085	1	FALSE	0.186672	1	3.74692e-42	carbon fixation
GO:0004386	18962	26	12882	18	509	300	2	FALSE	0.18743	1	3.25842e-44	helicase activity
GO:0015701	18962	4	12882	4	25	17	1	FALSE	0.188142	1	7.90514e-05	bicarbonate transport
GO:0006996	18962	302	12882	170	495	270	1	FALSE	0.188505	1	4.78506e-143	organelle organization
GO:0051338	18962	36	12882	23	2401	1326	2	FALSE	0.188772	1	9.7935e-81	regulation of transferase activity
GO:0070279	18962	81	12882	50	4578	2577	3	FALSE	0.189107	1	3.61124e-176	vitamin B6 binding
GO:0071669	18962	41	12882	23	151	74	1	FALSE	0.189162	1	6.15852e-38	plant-type cell wall organization or biogenesis
GO:0044770	18962	13	12882	9	68	37	1	FALSE	0.189318	1	3.18789e-14	cell cycle phase transition
GO:0071482	18962	6	12882	5	27	16	2	FALSE	0.189372	1	3.37826e-06	cellular response to light stimulus
GO:0046497	18962	18	12882	11	20	11	1	FALSE	0.189474	1	0.00526316	nicotinate nucleotide metabolic process
GO:0015939	18962	18	12882	12	768	412	4	FALSE	0.189607	1	9.05781e-37	pantothenate metabolic process
GO:0015914	18962	10	12882	6	37	16	2	FALSE	0.189745	1	2.87084e-09	phospholipid transport
GO:0098588	18962	78	12882	49	183	107	1	FALSE	0.190168	1	1.01117e-53	bounding membrane of organelle
GO:0015940	18962	18	12882	12	564	303	5	FALSE	0.190364	1	2.52562e-34	pantothenate biosynthetic process
GO:0045010	18962	10	12882	8	28	18	2	FALSE	0.190433	1	7.62014e-08	actin nucleation
GO:0006821	18962	11	12882	8	44	25	1	FALSE	0.190885	1	1.30389e-10	chloride transport
GO:0003844	18962	3	12882	3	291	168	1	FALSE	0.190961	1	2.46015e-07	1,4-alpha-glucan branching enzyme activity
GO:0051784	18962	6	12882	5	55	32	3	FALSE	0.191028	1	3.4495e-08	negative regulation of nuclear division
GO:0043549	18962	31	12882	21	1067	624	3	FALSE	0.191068	1	1.7101e-60	regulation of kinase activity
GO:0045156	18962	2	12882	2	150	66	1	FALSE	0.191946	1	8.94855e-05	electron transporter, transferring electrons within the cyclic electron transport pathway of photosynthesis activity
GO:0045158	18962	2	12882	2	150	66	1	FALSE	0.191946	1	8.94855e-05	electron transporter, transferring electrons within cytochrome b6/f complex of photosystem II activity
GO:0034450	18962	2	12882	2	13	6	1	FALSE	0.192308	1	0.0128205	ubiquitin-ubiquitin ligase activity
GO:0007093	18962	8	12882	6	40	22	3	FALSE	0.192516	1	1.30031e-08	mitotic cell cycle checkpoint signaling
GO:0031225	18962	11	12882	8	763	421	1	FALSE	0.192569	1	8.41078e-25	anchored component of membrane
GO:0089701	18962	4	12882	4	203	135	1	FALSE	0.19266	1	1.45592e-08	U2AF complex
GO:0042325	18962	31	12882	21	1066	624	2	FALSE	0.192776	1	1.76127e-60	regulation of phosphorylation
GO:0042436	18962	3	12882	3	300	174	6	FALSE	0.193694	1	2.24462e-07	indole-containing compound catabolic process
GO:0070647	18962	147	12882	93	1345	802	1	FALSE	0.194343	1	8.19048e-201	protein modification by small protein conjugation or removal
GO:0016712	18962	2	12882	2	298	132	2	FALSE	0.195377	1	2.25973e-05	oxidoreductase activity, acting on paired donors, with incorporation or reduction of molecular oxygen, reduced flavin or flavoprotein as one donor, and incorporation of one atom of oxygen
GO:0036260	18962	3	12882	3	225	131	1	FALSE	0.195465	1	5.33846e-07	RNA capping
GO:0051537	18962	25	12882	14	70	33	1	FALSE	0.195857	1	1.549e-19	2 iron, 2 sulfur cluster binding
GO:0034645	18962	1675	12882	970	4020	2295	3	FALSE	0.195901	1	0	cellular macromolecule biosynthetic process
GO:1903293	18962	71	12882	48	394	246	1	FALSE	0.196037	1	3.70125e-80	phosphatase complex
GO:0004664	18962	6	12882	5	119	69	1	FALSE	0.196479	1	2.88175e-10	prephenate dehydratase activity
GO:0005856	18962	159	12882	95	760	429	1	FALSE	0.196714	1	1.4336e-168	cytoskeleton
GO:0055074	18962	6	12882	5	11	7	2	FALSE	0.19697	1	0.0021645	calcium ion homeostasis
GO:0031577	18962	6	12882	5	11	7	1	FALSE	0.19697	1	0.0021645	spindle checkpoint signaling
GO:0034660	18962	142	12882	88	1359	792	1	FALSE	0.197062	1	6.75872e-197	ncRNA metabolic process
GO:0005984	18962	240	12882	142	323	186	2	FALSE	0.197688	1	2.27182e-79	disaccharide metabolic process
GO:0048827	18962	5	12882	5	31	23	2	FALSE	0.198039	1	5.88543e-06	phyllome development
GO:0003682	18962	24	12882	16	8089	4528	1	FALSE	0.198434	1	1.04247e-70	chromatin binding
GO:0097435	18962	35	12882	22	495	270	1	FALSE	0.198651	1	1.72842e-54	supramolecular fiber organization
GO:0006545	18962	6	12882	5	51	30	2	FALSE	0.19914	1	5.55264e-08	glycine biosynthetic process
GO:0046912	18962	7	12882	5	177	86	1	FALSE	0.199204	1	1.04421e-12	acyltransferase, acyl groups converted into alkyl on transfer
GO:0043229	18962	1658	12882	972	2310	1341	2	FALSE	0.199542	1	0	intracellular organelle
GO:0004674	18962	93	12882	59	889	523	1	FALSE	0.199957	1	9.58918e-129	protein serine/threonine kinase activity
GO:0009298	18962	4	12882	3	6	3	3	FALSE	0.2	1	0.0666667	GDP-mannose biosynthetic process
GO:0046084	18962	4	12882	3	6	3	2	FALSE	0.2	1	0.0666667	adenine biosynthetic process
GO:0006898	18962	1	12882	1	5	1	1	FALSE	0.2	1	0.2	receptor-mediated endocytosis
GO:0061025	18962	56	12882	27	79	35	1	FALSE	0.200286	1	2.05459e-20	membrane fusion
GO:0001932	18962	31	12882	21	898	528	3	FALSE	0.200358	1	3.8988e-58	regulation of protein phosphorylation
GO:0045859	18962	31	12882	21	889	523	3	FALSE	0.20137	1	5.35639e-58	regulation of protein kinase activity
GO:0070189	18962	3	12882	3	403	237	3	FALSE	0.202326	1	9.23583e-08	kynurenine metabolic process
GO:0051002	18962	3	12882	3	132	78	1	FALSE	0.203053	1	2.66909e-06	ligase activity, forming nitrogen-metal bonds
GO:0071824	18962	31	12882	22	122	77	1	FALSE	0.203204	1	1.1258e-29	protein-DNA complex subunit organization
GO:0006793	18962	1528	12882	872	5000	2808	1	FALSE	0.204014	1	0	phosphorus metabolic process
GO:0070001	18962	70	12882	41	467	249	1	FALSE	0.204823	1	3.91397e-85	aspartic-type peptidase activity
GO:1902905	18962	10	12882	8	39	25	3	FALSE	0.204946	1	1.57296e-09	positive regulation of supramolecular fiber organization
GO:0043631	18962	6	12882	5	1359	792	1	FALSE	0.206883	1	1.15562e-16	RNA polyadenylation
GO:0055029	18962	31	12882	23	204	135	2	FALSE	0.20827	1	2.28988e-37	nuclear DNA-directed RNA polymerase complex
GO:0051765	18962	6	12882	5	1067	623	2	FALSE	0.208315	1	4.94837e-16	inositol tetrakisphosphate kinase activity
GO:0051766	18962	6	12882	5	1067	623	2	FALSE	0.208315	1	4.94837e-16	inositol trisphosphate kinase activity
GO:0030054	18962	27	12882	18	3751	2141	1	FALSE	0.208678	1	3.76485e-69	cell junction
GO:0015085	18962	17	12882	12	90	53	2	FALSE	0.208985	1	1.07017e-18	calcium ion transmembrane transporter activity
GO:0032259	18962	83	12882	50	6194	3422	1	FALSE	0.209411	1	1.26521e-190	methylation
GO:0005948	18962	3	12882	3	851	506	2	FALSE	0.209709	1	9.77001e-09	acetolactate synthase complex
GO:0045184	18962	195	12882	112	1363	743	2	FALSE	0.209727	1	3.33356e-242	establishment of protein localization
GO:0009059	18962	1683	12882	973	4749	2707	2	FALSE	0.209954	1	0	macromolecule biosynthetic process
GO:0005835	18962	3	12882	3	1501	894	2	FALSE	0.210999	1	1.77778e-09	fatty acid synthase complex
GO:0006591	18962	3	12882	3	377	225	1	FALSE	0.211434	1	1.12873e-07	ornithine metabolic process
GO:0004129	18962	7	12882	5	282	139	5	FALSE	0.212105	1	3.83071e-14	cytochrome-c oxidase activity
GO:0006979	18962	119	12882	63	472	233	1	FALSE	0.212906	1	4.24664e-115	response to oxidative stress
GO:0071478	18962	6	12882	5	28	17	2	FALSE	0.213527	1	2.65435e-06	cellular response to radiation
GO:0004634	18962	61	12882	38	119	69	1	FALSE	0.21437	1	2.14025e-35	phosphopyruvate hydratase activity
GO:0051139	18962	11	12882	8	116	66	3	FALSE	0.215682	1	1.27216e-15	metal ion:proton antiporter activity
GO:0099402	18962	18	12882	13	98	60	2	FALSE	0.215982	1	4.86072e-20	plant organ development
GO:0034641	18962	2543	12882	1440	5392	3022	2	FALSE	0.216744	1	0	cellular nitrogen compound metabolic process
GO:1901991	18962	7	12882	6	13	9	4	FALSE	0.216783	1	0.000582751	negative regulation of mitotic cell cycle phase transition
GO:0030684	18962	10	12882	7	111	59	1	FALSE	0.217226	1	1.9402e-14	preribosome
GO:0042371	18962	2	12882	2	23	11	3	FALSE	0.217391	1	0.00395257	vitamin K biosynthetic process
GO:0042373	18962	2	12882	2	23	11	2	FALSE	0.217391	1	0.00395257	vitamin K metabolic process
GO:0035725	18962	5	12882	4	207	109	2	FALSE	0.219452	1	3.31485e-10	sodium ion transmembrane transport
GO:0006167	18962	2	12882	2	104	49	3	FALSE	0.219567	1	0.000186706	AMP biosynthetic process
GO:0030259	18962	5	12882	4	102	54	2	FALSE	0.220221	1	1.2006e-08	lipid glycosylation
GO:0016591	18962	27	12882	21	65	46	2	FALSE	0.221654	1	6.90515e-19	RNA polymerase II, holoenzyme
GO:0016675	18962	7	12882	5	1343	668	1	FALSE	0.221693	1	6.49681e-19	oxidoreductase activity, acting on a heme group of donors
GO:0030029	18962	31	12882	20	6759	3789	1	FALSE	0.221949	1	1.6542e-85	actin filament-based process
GO:0004109	18962	2	12882	2	10	5	1	FALSE	0.222222	1	0.0222222	coproporphyrinogen oxidase activity
GO:0003917	18962	5	12882	5	10	8	1	FALSE	0.222222	1	0.00396825	DNA topoisomerase type I (single strand cut, ATP-independent) activity
GO:0000775	18962	8	12882	7	9	7	1	FALSE	0.222222	1	0.111111	chromosome, centromeric region
GO:0005774	18962	10	12882	8	205	130	2	FALSE	0.22229	1	3.45991e-17	vacuolar membrane
GO:0046218	18962	3	12882	3	67	41	3	FALSE	0.222524	1	2.08746e-05	indolalkylamine catabolic process
GO:0019264	18962	6	12882	5	48	29	2	FALSE	0.222578	1	8.14896e-08	glycine biosynthetic process from serine
GO:0044257	18962	80	12882	50	1957	1130	3	FALSE	0.223143	1	1.73148e-144	cellular protein catabolic process
GO:0003995	18962	2	12882	2	46	22	1	FALSE	0.223188	1	0.000966184	acyl-CoA dehydrogenase activity
GO:0010604	18962	45	12882	29	4093	2363	3	FALSE	0.223355	1	4.37887e-107	positive regulation of macromolecule metabolic process
GO:0005732	18962	5	12882	4	111	59	1	FALSE	0.223719	1	7.80246e-09	sno(s)RNA-containing ribonucleoprotein complex
GO:0005887	18962	13	12882	9	752	413	2	FALSE	0.224108	1	2.81026e-28	integral component of plasma membrane
GO:0004521	18962	32	12882	19	68	36	3	FALSE	0.224187	1	3.94684e-20	endoribonuclease activity
GO:0006368	18962	6	12882	5	58	35	2	FALSE	0.224574	1	2.47064e-08	transcription elongation from RNA polymerase II promoter
GO:0005509	18962	207	12882	111	1346	686	1	FALSE	0.224949	1	4.09946e-250	calcium ion binding
GO:0005783	18962	92	12882	58	1384	813	3	FALSE	0.225123	1	2.84277e-146	endoplasmic reticulum
GO:0017006	18962	6	12882	5	1345	802	1	FALSE	0.226962	1	1.22984e-16	protein-tetrapyrrole linkage
GO:0071715	18962	3	12882	3	19	12	1	FALSE	0.227038	1	0.00103199	icosanoid transport
GO:0044403	18962	1	12882	1	22	5	1	FALSE	0.227273	1	0.0454545	biological process involved in symbiotic interaction
GO:0010007	18962	3	12882	3	422	258	2	FALSE	0.227483	1	8.04095e-08	magnesium chelatase complex
GO:0050664	18962	9	12882	7	49	30	1	FALSE	0.23054	1	4.86747e-10	oxidoreductase activity, acting on NAD(P)H, oxygen as acceptor
GO:0016639	18962	4	12882	3	15	7	1	FALSE	0.230769	1	0.000732601	oxidoreductase activity, acting on the CH-NH2 group of donors, NAD or NADP as acceptor
GO:1901475	18962	3	12882	3	45	28	3	FALSE	0.230867	1	7.04722e-05	pyruvate transmembrane transport
GO:0048545	18962	7	12882	6	104	68	3	FALSE	0.23112	1	4.70736e-11	response to steroid hormone
GO:0048580	18962	18	12882	14	30	21	2	FALSE	0.2312	1	1.15616e-08	regulation of post-embryonic development
GO:0009741	18962	7	12882	6	124	81	4	FALSE	0.231583	1	1.32846e-11	response to brassinosteroid
GO:0003979	18962	3	12882	3	110	68	1	FALSE	0.232212	1	4.63349e-06	UDP-glucose 6-dehydrogenase activity
GO:0004420	18962	3	12882	3	110	68	1	FALSE	0.232212	1	4.63349e-06	hydroxymethylglutaryl-CoA reductase (NADPH) activity
GO:0046364	18962	70	12882	43	469	266	3	FALSE	0.232797	1	2.83175e-85	monosaccharide biosynthetic process
GO:0034061	18962	20	12882	13	219	120	3	FALSE	0.235181	1	9.24137e-29	DNA polymerase activity
GO:0008299	18962	43	12882	27	2317	1302	3	FALSE	0.235348	1	1.81814e-92	isoprenoid biosynthetic process
GO:0016160	18962	12	12882	8	346	181	1	FALSE	0.237577	1	1.97333e-22	amylase activity
GO:0005385	18962	6	12882	5	14	9	2	FALSE	0.237762	1	0.000333	zinc ion transmembrane transporter activity
GO:0009124	18962	19	12882	11	149	71	2	FALSE	0.238437	1	2.06531e-24	nucleoside monophosphate biosynthetic process
GO:0042176	18962	8	12882	6	272	153	3	FALSE	0.238555	1	1.49311e-15	regulation of protein catabolic process
GO:0046083	18962	4	12882	3	122	55	1	FALSE	0.238951	1	1.13851e-07	adenine metabolic process
GO:1901879	18962	2	12882	2	24	12	2	FALSE	0.23913	1	0.00362319	regulation of protein depolymerization
GO:0080090	18962	1127	12882	644	5300	2977	2	FALSE	0.239566	1	0	regulation of primary metabolic process
GO:0030594	18962	27	12882	18	48	29	2	FALSE	0.239808	1	4.48144e-14	neurotransmitter receptor activity
GO:0000124	18962	7	12882	6	45	30	3	FALSE	0.241131	1	2.20363e-08	SAGA complex
GO:0004373	18962	4	12882	4	55	39	1	FALSE	0.241166	1	2.93208e-06	glycogen (starch) synthase activity
GO:0008276	18962	21	12882	14	1909	1082	3	FALSE	0.241721	1	7.23379e-50	protein methyltransferase activity
GO:0006569	18962	3	12882	3	118	74	5	FALSE	0.242863	1	3.7465e-06	tryptophan catabolic process
GO:0006606	18962	5	12882	4	147	80	5	FALSE	0.243449	1	1.8726e-09	protein import into nucleus
GO:0046907	18962	191	12882	113	3323	1877	4	FALSE	0.244497	1	1.18228763E-316	intracellular transport
GO:0034702	18962	10	12882	7	21	12	1	FALSE	0.244939	1	2.83514e-06	ion channel complex
GO:0099116	18962	2	12882	2	56	28	2	FALSE	0.245455	1	0.000649351	tRNA 5'-end processing
GO:2001251	18962	7	12882	6	89	59	3	FALSE	0.245691	1	1.45132e-10	negative regulation of chromosome organization
GO:0015931	18962	23	12882	14	373	193	2	FALSE	0.246235	1	3.66332e-37	nucleobase-containing compound transport
GO:0005536	18962	8	12882	7	25	18	1	FALSE	0.246424	1	9.24578e-07	glucose binding
GO:0070567	18962	5	12882	4	117	64	1	FALSE	0.246491	1	5.96838e-09	cytidylyltransferase activity
GO:0071214	18962	6	12882	5	60	37	2	FALSE	0.246693	1	1.99745e-08	cellular response to abiotic stimulus
GO:1901698	18962	5	12882	4	334	182	1	FALSE	0.246835	1	2.97516e-11	response to nitrogen compound
GO:0004930	18962	3	12882	3	44	28	2	FALSE	0.247357	1	7.55059e-05	G protein-coupled receptor activity
GO:0006259	18962	227	12882	137	3699	2144	2	FALSE	0.247628	1	0	DNA metabolic process
GO:0031399	18962	40	12882	26	1486	869	2	FALSE	0.248149	1	1.82348e-79	regulation of protein modification process
GO:0030332	18962	16	12882	11	2967	1695	1	FALSE	0.248325	1	6.04136e-43	cyclin binding
GO:0034455	18962	9	12882	7	257	157	2	FALSE	0.248462	1	8.54834e-17	t-UTP complex
GO:0099513	18962	76	12882	48	159	95	2	FALSE	0.24936	1	2.52461e-47	polymeric cytoskeletal fiber
GO:0006571	18962	39	12882	24	162	90	3	FALSE	0.249673	1	2.0148e-38	tyrosine biosynthetic process
GO:0097237	18962	123	12882	64	172	86	2	FALSE	0.249723	1	3.46133e-44	cellular response to toxic substance
GO:0042255	18962	5	12882	4	373	204	2	FALSE	0.249998	1	1.70737e-11	ribosome assembly
GO:0016630	18962	1	12882	1	8	2	1	FALSE	0.25	1	0.125	protochlorophyllide reductase activity
GO:0009976	18962	1	12882	1	4	1	1	FALSE	0.25	1	0.25	tocopherol cyclase activity
GO:0061157	18962	1	12882	1	4	1	4	FALSE	0.25	1	0.25	mRNA destabilization
GO:0000152	18962	7	12882	6	210	139	2	FALSE	0.250197	1	3.09585e-13	nuclear ubiquitin ligase complex
GO:0031323	18962	1128	12882	642	5300	2968	3	FALSE	0.253522	1	0	regulation of cellular metabolic process
GO:0009523	18962	26	12882	11	44	16	1	FALSE	0.254033	1	9.71316e-13	photosystem II
GO:0004652	18962	3	12882	3	12	8	1	FALSE	0.254545	1	0.00454545	polynucleotide adenylyltransferase activity
GO:0071819	18962	7	12882	6	203	135	1	FALSE	0.255727	1	3.93888e-13	DUBm complex
GO:0098656	18962	43	12882	27	351	200	2	FALSE	0.256816	1	3.14969e-56	anion transmembrane transport
GO:1901363	18962	4577	12882	2577	8089	4528	1	FALSE	0.257283	1	0	heterocyclic compound binding
GO:0097159	18962	4577	12882	2577	8089	4528	1	FALSE	0.257283	1	0	organic cyclic compound binding
GO:1901617	18962	28	12882	18	2384	1344	2	FALSE	0.257369	1	9.743e-66	organic hydroxy compound biosynthetic process
GO:1990234	18962	180	12882	116	394	246	1	FALSE	0.257906	1	2.67024e-117	transferase complex
GO:0006596	18962	8	12882	6	55	32	2	FALSE	0.260519	1	8.2131e-10	polyamine biosynthetic process
GO:0033926	18962	7	12882	5	351	183	2	FALSE	0.260859	1	8.15504e-15	glycopeptide alpha-N-acetylgalactosaminidase activity
GO:0004347	18962	2	12882	2	23	12	1	FALSE	0.26087	1	0.00395257	glucose-6-phosphate isomerase activity
GO:0034050	18962	1	12882	1	23	6	3	FALSE	0.26087	1	0.0434783	programmed cell death induced by symbiont
GO:0008169	18962	2	12882	2	199	102	1	FALSE	0.261459	1	5.07588e-05	C-methyltransferase activity
GO:0043096	18962	4	12882	3	10	5	2	FALSE	0.261905	1	0.0047619	purine nucleobase salvage
GO:0098803	18962	19	12882	12	228	122	2	FALSE	0.262367	1	4.16139e-28	respiratory chain complex
GO:0006566	18962	32	12882	21	106	63	1	FALSE	0.262954	1	7.59331e-28	threonine metabolic process
GO:1903825	18962	5	12882	4	848	471	2	FALSE	0.26371	1	2.76906e-13	organic acid transmembrane transport
GO:0006775	18962	2	12882	2	89	46	1	FALSE	0.2643	1	0.000255363	fat-soluble vitamin metabolic process
GO:0101005	18962	33	12882	25	34	25	1	FALSE	0.264706	1	0.0294118	deubiquitinase activity
GO:0042362	18962	2	12882	2	50	26	2	FALSE	0.265306	1	0.000816327	fat-soluble vitamin biosynthetic process
GO:0022843	18962	11	12882	8	45	27	2	FALSE	0.265359	1	9.85164e-11	voltage-gated cation channel activity
GO:0016769	18962	42	12882	26	2185	1222	1	FALSE	0.26546	1	1.15597e-89	transferase activity, transferring nitrogenous groups
GO:0000162	18962	39	12882	24	161	90	4	FALSE	0.265492	1	2.65364e-38	tryptophan biosynthetic process
GO:0009008	18962	2	12882	2	277	143	3	FALSE	0.265605	1	2.61602e-05	DNA-methyltransferase activity
GO:0046033	18962	2	12882	2	178	92	2	FALSE	0.265727	1	6.348e-05	AMP metabolic process
GO:0001678	18962	8	12882	7	19	14	2	FALSE	0.26677	1	1.32307e-05	cellular glucose homeostasis
GO:0015851	18962	2	12882	2	373	193	2	FALSE	0.267059	1	1.44138e-05	nucleobase transport
GO:0009161	18962	21	12882	11	35	16	1	FALSE	0.267441	1	4.31042e-10	ribonucleoside monophosphate metabolic process
GO:0080135	18962	5	12882	4	1682	939	3	FALSE	0.268405	1	8.96676e-15	regulation of cellular response to stress
GO:0015689	18962	5	12882	4	44	25	1	FALSE	0.270237	1	9.20804e-07	molybdate ion transport
GO:0045910	18962	2	12882	2	36	19	3	FALSE	0.271429	1	0.0015873	negative regulation of DNA recombination
GO:0006465	18962	8	12882	6	1938	1121	3	FALSE	0.271506	1	2.05576e-22	signal peptide processing
GO:1902223	18962	39	12882	24	157	88	2	FALSE	0.271794	1	8.14646e-38	erythrose 4-phosphate/phosphoenolpyruvate family amino acid biosynthetic process
GO:0003913	18962	2	12882	2	151	79	2	FALSE	0.272053	1	8.83002e-05	DNA photolyase activity
GO:0009309	18962	51	12882	31	2064	1148	3	FALSE	0.272567	1	2.57599e-103	amine biosynthetic process
GO:0048869	18962	5	12882	4	6813	3822	2	FALSE	0.272873	1	8.18704e-18	cellular developmental process
GO:0003729	18962	5	12882	4	343	193	1	FALSE	0.273878	1	2.60272e-11	mRNA binding
GO:0060089	18962	48	12882	29	11877	6540	1	FALSE	0.275005	1	3.54231e-135	molecular transducer activity
GO:0009231	18962	8	12882	5	69	32	3	FALSE	0.275463	1	1.19596e-10	riboflavin biosynthetic process
GO:0004407	18962	4	12882	4	27	20	3	FALSE	0.276068	1	5.69801e-05	histone deacetylase activity
GO:0034508	18962	3	12882	3	93	61	2	FALSE	0.277345	1	7.70618e-06	centromere complex assembly
GO:0000305	18962	11	12882	8	26	16	2	FALSE	0.277453	1	1.2943e-07	response to oxygen radical
GO:0000776	18962	5	12882	4	760	429	3	FALSE	0.277626	1	4.79556e-13	kinetochore
GO:0044282	18962	81	12882	47	1287	698	2	FALSE	0.27764	1	1.00975e-130	small molecule catabolic process
GO:0043171	18962	5	12882	4	758	428	3	FALSE	0.277891	1	4.85933e-13	peptide catabolic process
GO:0042440	18962	34	12882	21	6194	3422	1	FALSE	0.27809	1	3.82428e-91	pigment metabolic process
GO:0005634	18962	698	12882	421	1045	623	1	FALSE	0.278889	1	1.29013e-287	nucleus
GO:0031226	18962	13	12882	9	889	509	2	FALSE	0.279295	1	3.13937e-29	intrinsic component of plasma membrane
GO:0140640	18962	298	12882	167	6090	3303	1	FALSE	0.280898	1	0	catalytic activity, acting on a nucleic acid
GO:0046348	18962	10	12882	6	36	17	2	FALSE	0.281104	1	3.93411e-09	amino sugar catabolic process
GO:0009073	18962	39	12882	24	2177	1212	5	FALSE	0.282112	1	1.91342e-84	aromatic amino acid family biosynthetic process
GO:0046146	18962	2	12882	2	24	13	2	FALSE	0.282609	1	0.00362319	tetrahydrobiopterin metabolic process
GO:0032958	18962	2	12882	2	261	139	3	FALSE	0.28267	1	2.94724e-05	inositol phosphate biosynthetic process
GO:0003777	18962	50	12882	33	267	164	2	FALSE	0.284128	1	1.93223e-55	microtubule motor activity
GO:0008409	18962	4	12882	3	16	8	1	FALSE	0.284615	1	0.000549451	5'-3' exonuclease activity
GO:0004843	18962	33	12882	25	40	29	2	FALSE	0.285677	1	5.36378e-08	thiol-dependent deubiquitinase
GO:0018344	18962	2	12882	1	7	1	1	FALSE	0.285714	1	0.047619	protein geranylgeranylation
GO:0070566	18962	12	12882	8	117	64	1	FALSE	0.286098	1	1.30478e-16	adenylyltransferase activity
GO:0006122	18962	6	12882	4	27	13	2	FALSE	0.286473	1	3.37826e-06	mitochondrial electron transport, ubiquinol to cytochrome c
GO:0016783	18962	10	12882	7	15	9	1	FALSE	0.286713	1	0.000333	sulfurtransferase activity
GO:0005978	18962	8	12882	7	51	37	2	FALSE	0.28699	1	1.57044e-09	glycogen biosynthetic process
GO:0033036	18962	247	12882	139	1366	744	1	FALSE	0.287939	1	1.4576e-279	macromolecule localization
GO:0016791	18962	160	12882	93	206	117	2	FALSE	0.290554	1	4.63279e-47	phosphatase activity
GO:0019206	18962	6	12882	4	150	71	2	FALSE	0.291348	1	6.99447e-11	nucleoside kinase activity
GO:0000785	18962	79	12882	48	3751	2141	2	FALSE	0.291421	1	8.97957e-166	chromatin
GO:0032501	18962	114	12882	66	8449	4639	1	FALSE	0.291654	1	1.20839e-261	multicellular organismal process
GO:0047334	18962	3	12882	3	10	7	1	FALSE	0.291667	1	0.00833333	diphosphate-fructose-6-phosphate 1-phosphotransferase activity
GO:0009910	18962	4	12882	4	13	10	4	FALSE	0.293706	1	0.0013986	negative regulation of flower development
GO:0015399	18962	110	12882	63	220	121	1	FALSE	0.293937	1	1.1045e-65	primary active transmembrane transporter activity
GO:0032774	18962	1016	12882	587	2143	1224	3	FALSE	0.29397	1	0	RNA biosynthetic process
GO:0010035	18962	26	12882	16	334	182	1	FALSE	0.294076	1	2.64233e-39	response to inorganic substance
GO:0016052	18962	77	12882	46	960	539	2	FALSE	0.294687	1	7.71537e-116	carbohydrate catabolic process
GO:0018022	18962	15	12882	10	54	31	2	FALSE	0.294729	1	1.15549e-13	peptidyl-lysine methylation
GO:0034622	18962	90	12882	62	96	65	1	FALSE	0.295097	1	1.07869e-09	cellular protein-containing complex assembly
GO:0043248	18962	7	12882	6	90	62	1	FALSE	0.296208	1	1.33844e-10	proteasome assembly
GO:0004743	18962	8	12882	6	1015	600	2	FALSE	0.296273	1	3.67961e-20	pyruvate kinase activity
GO:1901264	18962	16	12882	10	358	189	1	FALSE	0.296579	1	4.03843e-28	carbohydrate derivative transport
GO:0070568	18962	2	12882	2	117	64	1	FALSE	0.297082	1	0.000147362	guanylyltransferase activity
GO:0072530	18962	2	12882	2	1122	612	3	FALSE	0.297299	1	1.59013e-06	purine-containing compound transmembrane transport
GO:0098599	18962	2	12882	2	1958	1068	2	FALSE	0.297394	1	5.21947e-07	palmitoyl hydrolase activity
GO:0015205	18962	2	12882	2	678	370	2	FALSE	0.297447	1	4.35724e-06	nucleobase transmembrane transporter activity
GO:0097472	18962	16	12882	11	907	535	3	FALSE	0.297496	1	1.13944e-34	cyclin-dependent protein kinase activity
GO:0009068	18962	23	12882	16	141	88	2	FALSE	0.298695	1	6.38015e-27	aspartate family amino acid catabolic process
GO:0008017	18962	71	12882	48	82	54	1	FALSE	0.299367	1	7.14155e-14	microtubule binding
GO:0003935	18962	3	12882	2	5	2	1	FALSE	0.3	1	0.1	GTP cyclohydrolase II activity
GO:0030170	18962	81	12882	50	2092	1219	2	FALSE	0.300025	1	3.01391e-148	pyridoxal phosphate binding
GO:0045281	18962	2	12882	2	58	32	3	FALSE	0.30006	1	0.000604961	succinate dehydrogenase complex
GO:0006625	18962	5	12882	3	43	17	3	FALSE	0.3003	1	1.03886e-06	protein targeting to peroxisome
GO:0030695	18962	28	12882	19	177	109	2	FALSE	0.300446	1	3.31526e-33	GTPase regulator activity
GO:0016841	18962	18	12882	13	32	21	1	FALSE	0.302321	1	2.12118e-09	ammonia-lyase activity
GO:0004014	18962	4	12882	3	40	20	1	FALSE	0.302495	1	1.09421e-05	adenosylmethionine decarboxylase activity
GO:0003849	18962	4	12882	3	44	22	1	FALSE	0.30346	1	7.36643e-06	3-deoxy-7-phosphoheptulonate synthase activity
GO:0016829	18962	279	12882	156	6090	3303	1	FALSE	0.303978	1	0	lyase activity
GO:0016646	18962	6	12882	4	16	8	1	FALSE	0.304196	1	0.000124875	oxidoreductase activity, acting on the CH-NH group of donors, NAD or NADP as acceptor
GO:0106068	18962	6	12882	5	180	116	1	FALSE	0.304714	1	2.30284e-11	SUMO ligase complex
GO:0043242	18962	2	12882	2	34	19	3	FALSE	0.304813	1	0.00178253	negative regulation of protein-containing complex disassembly
GO:0006370	18962	2	12882	2	72	40	2	FALSE	0.305164	1	0.000391236	7-methylguanosine mRNA capping
GO:0031503	18962	7	12882	5	1366	744	1	FALSE	0.305607	1	5.76717e-19	protein-containing complex localization
GO:0016925	18962	5	12882	4	142	83	2	FALSE	0.306767	1	2.23178e-09	protein sumoylation
GO:0050660	18962	120	12882	73	2227	1296	2	FALSE	0.307275	1	3.2882e-202	flavin adenine dinucleotide binding
GO:0052880	18962	1	12882	1	26	8	1	FALSE	0.307692	1	0.0384615	oxidoreductase activity, acting on diphenols and related substances as donors, with copper protein as acceptor
GO:0004042	18962	1	12882	1	13	4	1	FALSE	0.307692	1	0.0769231	acetyl-CoA:L-glutamate N-acetyltransferase activity
GO:0016725	18962	4	12882	3	1343	668	1	FALSE	0.308318	1	7.41053e-12	oxidoreductase activity, acting on CH or CH2 groups
GO:0007186	18962	18	12882	11	291	153	1	FALSE	0.308406	1	4.89021e-29	G protein-coupled receptor signaling pathway
GO:0003951	18962	13	12882	9	1067	623	2	FALSE	0.308481	1	2.88413e-30	NAD+ kinase activity
GO:0051053	18962	2	12882	2	348	194	4	FALSE	0.310063	1	1.65623e-05	negative regulation of DNA metabolic process
GO:0016308	18962	7	12882	5	12	7	1	FALSE	0.310606	1	0.00126263	1-phosphatidylinositol-4-phosphate 5-kinase activity
GO:0010112	18962	4	12882	2	14	4	5	FALSE	0.310689	1	0.000999001	regulation of systemic acquired resistance
GO:0000018	18962	2	12882	2	39	22	2	FALSE	0.311741	1	0.00134953	regulation of DNA recombination
GO:0004325	18962	2	12882	2	279	156	1	FALSE	0.311751	1	2.57858e-05	ferrochelatase activity
GO:0015081	18962	5	12882	4	90	53	2	FALSE	0.311819	1	2.27535e-08	sodium ion transmembrane transporter activity
GO:0031227	18962	11	12882	7	65	34	2	FALSE	0.312403	1	1.11723e-12	intrinsic component of endoplasmic reticulum membrane
GO:0016556	18962	2	12882	2	173	97	2	FALSE	0.312945	1	6.72133e-05	mRNA modification
GO:0016882	18962	2	12882	2	46	26	1	FALSE	0.31401	1	0.000966184	cyclo-ligase activity
GO:2000028	18962	7	12882	5	54	30	3	FALSE	0.314048	1	5.64651e-09	regulation of photoperiodism, flowering
GO:0004176	18962	2	12882	2	722	405	2	FALSE	0.314314	1	3.842e-06	ATP-dependent peptidase activity
GO:0019787	18962	104	12882	61	2879	1608	2	FALSE	0.314797	1	1.17346e-193	ubiquitin-like protein transferase activity
GO:0044106	18962	82	12882	49	2558	1446	2	FALSE	0.314855	1	6.29656e-157	cellular amine metabolic process
GO:0000155	18962	18	12882	10	54	26	3	FALSE	0.315118	1	1.03171e-14	phosphorelay sensor kinase activity
GO:0090502	18962	32	12882	19	45	25	1	FALSE	0.315382	1	1.36975e-11	RNA phosphodiester bond hydrolysis, endonucleolytic
GO:0007029	18962	2	12882	2	302	170	2	FALSE	0.316055	1	2.20017e-05	endoplasmic reticulum organization
GO:0034471	18962	2	12882	2	92	52	2	FALSE	0.31677	1	0.000238892	ncRNA 5'-end processing
GO:2000756	18962	2	12882	2	12	7	2	FALSE	0.318182	1	0.0151515	regulation of peptidyl-lysine acetylation
GO:0035065	18962	2	12882	2	12	7	3	FALSE	0.318182	1	0.0151515	regulation of histone acetylation
GO:0010564	18962	24	12882	15	87	49	2	FALSE	0.318889	1	5.83609e-22	regulation of cell cycle process
GO:0004618	18962	61	12882	38	1062	622	2	FALSE	0.319566	1	7.49721e-101	phosphoglycerate kinase activity
GO:0031334	18962	10	12882	8	100	68	4	FALSE	0.319703	1	5.7769e-14	positive regulation of protein-containing complex assembly
GO:0006890	18962	5	12882	4	35	21	1	FALSE	0.320791	1	3.08041e-06	retrograde vesicle-mediated transport, Golgi to endoplasmic reticulum
GO:0016597	18962	29	12882	19	44	27	1	FALSE	0.320846	1	4.3495e-12	amino acid binding
GO:0031328	18962	22	12882	14	2304	1299	4	FALSE	0.321	1	1.31774e-53	positive regulation of cellular biosynthetic process
GO:1901576	18962	2365	12882	1334	5560	3115	2	FALSE	0.321095	1	0	organic substance biosynthetic process
GO:0006811	18962	430	12882	237	1348	729	1	FALSE	0.321556	1	0	ion transport
GO:0010181	18962	23	12882	15	2096	1220	2	FALSE	0.321884	1	1.18333e-54	FMN binding
GO:0009891	18962	22	12882	14	2451	1383	3	FALSE	0.32262	1	3.35943e-54	positive regulation of biosynthetic process
GO:0002943	18962	4	12882	3	37	19	1	FALSE	0.32278	1	1.51412e-05	tRNA dihydrouridine synthesis
GO:0051247	18962	25	12882	16	2301	1321	4	FALSE	0.323659	1	1.58327e-59	positive regulation of protein metabolic process
GO:1901657	18962	29	12882	17	413	218	1	FALSE	0.323992	1	3.31967e-45	glycosyl compound metabolic process
GO:0045935	18962	20	12882	13	1947	1117	4	FALSE	0.324273	1	4.37854e-48	positive regulation of nucleobase-containing compound metabolic process
GO:0016042	18962	43	12882	25	720	386	2	FALSE	0.325255	1	2.96191e-70	lipid catabolic process
GO:2001020	18962	2	12882	2	131	75	2	FALSE	0.325895	1	0.00011744	regulation of response to DNA damage stimulus
GO:0006820	18962	65	12882	38	430	237	1	FALSE	0.326253	1	9.02315e-79	anion transport
GO:0015780	18962	7	12882	5	839	466	3	FALSE	0.326282	1	1.76602e-17	nucleotide-sugar transmembrane transport
GO:0006769	18962	14	12882	9	587	321	4	FALSE	0.326471	1	1.76736e-28	nicotinamide metabolic process
GO:0004829	18962	3	12882	3	46	32	1	FALSE	0.326746	1	6.58762e-05	threonine-tRNA ligase activity
GO:0006435	18962	3	12882	3	46	32	1	FALSE	0.326746	1	6.58762e-05	threonyl-tRNA aminoacylation
GO:0051103	18962	2	12882	2	122	70	2	FALSE	0.327191	1	0.000135483	DNA ligation involved in DNA repair
GO:0036297	18962	2	12882	2	122	70	1	FALSE	0.327191	1	0.000135483	interstrand cross-link repair
GO:0005672	18962	4	12882	4	59	45	2	FALSE	0.327371	1	2.19719e-06	transcription factor TFIIA complex
GO:0045168	18962	3	12882	3	30	21	2	FALSE	0.327586	1	0.000246305	cell-cell signaling involved in cell fate commitment
GO:0044262	18962	318	12882	182	5262	2940	2	FALSE	0.328488	1	0	cellular carbohydrate metabolic process
GO:0007052	18962	7	12882	4	16	7	2	FALSE	0.328671	1	8.74126e-05	mitotic spindle organization
GO:0006304	18962	5	12882	4	1662	990	2	FALSE	0.329197	1	9.5201e-15	DNA modification
GO:0033993	18962	18	12882	12	168	99	1	FALSE	0.329474	1	1.44807e-24	response to lipid
GO:0035265	18962	2	12882	2	118	68	2	FALSE	0.330001	1	0.000144865	organ growth
GO:0051644	18962	2	12882	2	17	10	1	FALSE	0.330882	1	0.00735294	plastid localization
GO:0016857	18962	15	12882	7	17	7	1	FALSE	0.330882	1	0.00735294	racemase and epimerase activity, acting on carbohydrates and derivatives
GO:0043484	18962	2	12882	2	1077	620	3	FALSE	0.331173	1	1.72585e-06	regulation of RNA splicing
GO:0006282	18962	2	12882	2	123	71	3	FALSE	0.331201	1	0.00013328	regulation of DNA repair
GO:0004540	18962	43	12882	25	254	137	3	FALSE	0.331469	1	1.02659e-49	ribonuclease activity
GO:0015098	18962	5	12882	4	38	23	2	FALSE	0.33166	1	1.99226e-06	molybdate ion transmembrane transporter activity
GO:1903311	18962	2	12882	2	1009	582	2	FALSE	0.332466	1	1.96643e-06	regulation of mRNA metabolic process
GO:0033015	18962	5	12882	4	279	167	6	FALSE	0.332598	1	7.35886e-11	tetrapyrrole catabolic process
GO:0009845	18962	2	12882	2	114	66	2	FALSE	0.333023	1	0.000155255	seed germination
GO:0007389	18962	2	12882	2	114	66	2	FALSE	0.333023	1	0.000155255	pattern specification process
GO:0051494	18962	2	12882	2	88	51	3	FALSE	0.333072	1	0.000261233	negative regulation of cytoskeleton organization
GO:0070592	18962	8	12882	6	98	60	3	FALSE	0.333167	1	6.35459e-12	cell wall polysaccharide biosynthetic process
GO:0003841	18962	3	12882	2	10	4	2	FALSE	0.333333	1	0.00833333	1-acylglycerol-3-phosphate O-acyltransferase activity
GO:0006067	18962	1	12882	1	6	2	1	FALSE	0.333333	1	0.166667	ethanol metabolic process
GO:0004038	18962	1	12882	1	3	1	1	FALSE	0.333333	1	0.333333	allantoinase activity
GO:0070070	18962	2	12882	2	3	2	1	FALSE	0.333333	1	0.333333	proton-transporting V-type ATPase complex assembly
GO:0046080	18962	1	12882	1	3	1	2	FALSE	0.333333	1	0.333333	dUTP metabolic process
GO:0015157	18962	2	12882	2	3	2	2	FALSE	0.333333	1	0.333333	oligosaccharide transmembrane transporter activity
GO:0015772	18962	2	12882	2	3	2	1	FALSE	0.333333	1	0.333333	oligosaccharide transport
GO:0080009	18962	2	12882	2	36	21	2	FALSE	0.333333	1	0.0015873	mRNA methylation
GO:0043628	18962	2	12882	2	100	58	2	FALSE	0.333939	1	0.00020202	ncRNA 3'-end processing
GO:0004852	18962	2	12882	2	119	69	1	FALSE	0.33414	1	0.00014243	uroporphyrinogen-III synthase activity
GO:0008124	18962	2	12882	2	119	69	1	FALSE	0.33414	1	0.00014243	4-alpha-hydroxytetrahydrobiopterin dehydratase activity
GO:0009127	18962	10	12882	6	22	11	2	FALSE	0.334961	1	1.54644e-06	purine nucleoside monophosphate biosynthetic process
GO:0046653	18962	12	12882	7	22	11	1	FALSE	0.334961	1	1.54644e-06	tetrahydrofolate metabolic process
GO:0006097	18962	2	12882	2	333	193	2	FALSE	0.335179	1	1.80904e-05	glyoxylate cycle
GO:0006011	18962	32	12882	20	1537	879	2	FALSE	0.335336	1	3.87013e-67	UDP-glucose metabolic process
GO:0097056	18962	2	12882	2	1120	649	2	FALSE	0.335561	1	1.59581e-06	selenocysteinyl-tRNA(Sec) biosynthetic process
GO:0004506	18962	3	12882	3	24	17	1	FALSE	0.335968	1	0.000494071	squalene monooxygenase activity
GO:0045273	18962	2	12882	2	2312	1341	2	FALSE	0.336315	1	3.74319e-07	respiratory chain complex II
GO:0019211	18962	2	12882	2	160	93	2	FALSE	0.336321	1	7.86164e-05	phosphatase activator activity
GO:0052866	18962	2	12882	2	160	93	1	FALSE	0.336321	1	7.86164e-05	phosphatidylinositol phosphate phosphatase activity
GO:0009069	18962	135	12882	83	377	225	1	FALSE	0.336947	1	3.68132e-106	serine family amino acid metabolic process
GO:0042626	18962	82	12882	51	285	170	2	FALSE	0.337161	1	1.01499e-73	ATPase-coupled transmembrane transporter activity
GO:0008234	18962	121	12882	67	467	249	1	FALSE	0.337637	1	2.19819e-115	cysteine-type peptidase activity
GO:1902221	18962	62	12882	39	377	225	1	FALSE	0.337736	1	1.18112e-72	erythrose 4-phosphate/phosphoenolpyruvate family amino acid metabolic process
GO:0000966	18962	2	12882	2	225	131	1	FALSE	0.337897	1	3.96825e-05	RNA 5'-end processing
GO:0032270	18962	25	12882	16	1923	1112	4	FALSE	0.338919	1	1.4428e-57	positive regulation of cellular protein metabolic process
GO:0035335	18962	18	12882	13	103	67	1	FALSE	0.339438	1	1.8213e-20	peptidyl-tyrosine dephosphorylation
GO:0004725	18962	18	12882	13	103	67	2	FALSE	0.339438	1	1.8213e-20	protein tyrosine phosphatase activity
GO:0008974	18962	2	12882	2	1067	623	2	FALSE	0.340688	1	1.75836e-06	phosphoribulokinase activity
GO:0035299	18962	2	12882	2	1067	623	2	FALSE	0.340688	1	1.75836e-06	inositol pentakisphosphate 2-kinase activity
GO:0006513	18962	2	12882	2	104	61	1	FALSE	0.341673	1	0.000186706	protein monoubiquitination
GO:0051240	18962	5	12882	4	182	110	3	FALSE	0.341757	1	6.35164e-10	positive regulation of multicellular organismal process
GO:0016560	18962	2	12882	2	203	119	2	FALSE	0.342438	1	4.87734e-05	protein import into peroxisome matrix, docking
GO:1902100	18962	6	12882	5	13	9	3	FALSE	0.342657	1	0.000582751	negative regulation of metaphase/anaphase transition of cell cycle
GO:0045905	18962	4	12882	3	13	7	4	FALSE	0.342657	1	0.0013986	positive regulation of translational termination
GO:0010948	18962	11	12882	7	73	39	3	FALSE	0.343864	1	2.81017e-13	negative regulation of cell cycle process
GO:0006306	18962	5	12882	4	74	45	3	FALSE	0.344074	1	6.2078e-08	DNA methylation
GO:0016592	18962	22	12882	16	203	135	2	FALSE	0.345691	1	6.28759e-30	mediator complex
GO:0009247	18962	21	12882	12	251	127	3	FALSE	0.345735	1	4.88502e-31	glycolipid biosynthetic process
GO:0032561	18962	203	12882	121	1812	1052	2	FALSE	0.345966	1	3.27297e-275	guanyl ribonucleotide binding
GO:0005798	18962	14	12882	11	38	27	1	FALSE	0.346248	1	1.03417e-10	Golgi-associated vesicle
GO:0046417	18962	3	12882	2	78	31	1	FALSE	0.346364	1	1.31447e-05	chorismate metabolic process
GO:1902554	18962	2	12882	2	20	12	1	FALSE	0.347368	1	0.00526316	serine/threonine protein kinase complex
GO:0019207	18962	12	12882	8	1260	715	2	FALSE	0.348183	1	3.15289e-29	kinase regulator activity
GO:0005262	18962	2	12882	2	47	28	2	FALSE	0.349676	1	0.000925069	calcium channel activity
GO:0015849	18962	22	12882	13	358	189	1	FALSE	0.349746	1	1.41695e-35	organic acid transport
GO:0032786	18962	2	12882	2	25	15	3	FALSE	0.35	1	0.00333333	positive regulation of DNA-templated transcription, elongation
GO:0048017	18962	7	12882	5	130	74	1	FALSE	0.350075	1	9.46633e-12	inositol lipid-mediated signaling
GO:0016891	18962	16	12882	10	34	19	2	FALSE	0.350156	1	4.53728e-10	endoribonuclease activity, producing 5'-phosphomonoesters
GO:0004001	18962	2	12882	2	983	583	3	FALSE	0.351501	1	2.07188e-06	adenosine kinase activity
GO:0005737	18962	713	12882	412	3751	2141	2	FALSE	0.35196	1	0	cytoplasm
GO:0018195	18962	2	12882	2	109	65	1	FALSE	0.353381	1	0.000169895	peptidyl-arginine modification
GO:0031348	18962	1	12882	1	99	35	3	FALSE	0.353535	1	0.010101	negative regulation of defense response
GO:0051667	18962	2	12882	2	193	115	3	FALSE	0.353789	1	5.39724e-05	establishment of plastid localization
GO:0046939	18962	65	12882	40	1063	622	1	FALSE	0.35385	1	1.14602e-105	nucleotide phosphorylation
GO:0006084	18962	10	12882	5	17	7	1	FALSE	0.353867	1	5.14192e-05	acetyl-CoA metabolic process
GO:0008290	18962	2	12882	2	1504	895	2	FALSE	0.35396	1	8.84755e-07	F-actin capping protein complex
GO:0072663	18962	5	12882	3	40	17	2	FALSE	0.35405	1	1.51974e-06	establishment of protein localization to peroxisome
GO:0005853	18962	2	12882	2	1900	1131	2	FALSE	0.354211	1	5.54308e-07	eukaryotic translation elongation factor 1 complex
GO:0031248	18962	26	12882	18	150	96	2	FALSE	0.354361	1	1.06314e-29	protein acetyltransferase complex
GO:0003886	18962	2	12882	2	45	27	3	FALSE	0.354545	1	0.0010101	DNA (cytosine-5-)-methyltransferase activity
GO:0030785	18962	2	12882	2	45	27	1	FALSE	0.354545	1	0.0010101	[ribulose-bisphosphate carboxylase]-lysine N-methyltransferase activity
GO:0016192	18962	165	12882	95	6921	3865	2	FALSE	0.355234	1	0	vesicle-mediated transport
GO:0048584	18962	13	12882	8	1021	536	3	FALSE	0.355269	1	5.13169e-30	positive regulation of response to stimulus
GO:0009345	18962	2	12882	2	1006	600	2	FALSE	0.355479	1	1.97818e-06	glycine-tRNA ligase complex
GO:0008541	18962	2	12882	2	1495	892	2	FALSE	0.355837	1	8.95444e-07	proteasome regulatory particle, lid subcomplex
GO:0097255	18962	2	12882	2	1495	892	1	FALSE	0.355837	1	8.95444e-07	R2TP complex
GO:0043414	18962	74	12882	45	3503	2032	3	FALSE	0.355991	1	3.70008e-155	macromolecule methylation
GO:0044571	18962	1	12882	1	14	5	1	FALSE	0.357143	1	0.0714286	[2Fe-2S] cluster assembly
GO:0004602	18962	6	12882	4	104	53	1	FALSE	0.357631	1	6.5903e-10	glutathione peroxidase activity
GO:0006302	18962	12	12882	8	122	70	1	FALSE	0.357632	1	7.70399e-17	double-strand break repair
GO:0018216	18962	2	12882	2	33	20	2	FALSE	0.359848	1	0.00189394	peptidyl-arginine methylation
GO:0009820	18962	14	12882	9	3038	1696	1	FALSE	0.360287	1	1.57474e-38	alkaloid metabolic process
GO:0031497	18962	21	12882	14	155	94	3	FALSE	0.361266	1	2.12609e-26	chromatin assembly
GO:0009147	18962	5	12882	3	89	38	1	FALSE	0.361919	1	2.40919e-08	pyrimidine nucleoside triphosphate metabolic process
GO:0017119	18962	6	12882	4	76	39	2	FALSE	0.362937	1	4.57417e-09	Golgi transport complex
GO:0004448	18962	5	12882	4	110	68	1	FALSE	0.364636	1	8.1705e-09	isocitrate dehydrogenase activity
GO:0006544	18962	40	12882	26	135	83	1	FALSE	0.364806	1	3.13268e-35	glycine metabolic process
GO:0008443	18962	10	12882	7	979	581	2	FALSE	0.365186	1	4.69855e-24	phosphofructokinase activity
GO:0004017	18962	7	12882	3	16	5	1	FALSE	0.365385	1	8.74126e-05	adenylate kinase activity
GO:0016138	18962	11	12882	9	16	12	2	FALSE	0.365385	1	0.000228938	glycoside biosynthetic process
GO:0022904	18962	30	12882	16	240	117	2	FALSE	0.366144	1	6.9004e-39	respiratory electron transport chain
GO:0019001	18962	207	12882	123	1815	1054	1	FALSE	0.366889	1	6.07709e-279	guanyl nucleotide binding
GO:0050355	18962	2	12882	2	453	275	1	FALSE	0.367999	1	9.76772e-06	triphosphatase activity
GO:0008375	18962	39	12882	24	291	168	2	FALSE	0.368236	1	2.3764e-49	acetylglucosaminyltransferase activity
GO:0042207	18962	10	12882	6	86	43	6	FALSE	0.369158	1	2.82415e-13	styrene catabolic process
GO:0016774	18962	66	12882	40	1205	697	1	FALSE	0.369269	1	1.50734e-110	phosphotransferase activity, carboxyl group as acceptor
GO:0008661	18962	4	12882	3	35	19	1	FALSE	0.37013	1	1.90985e-05	1-deoxy-D-xylulose-5-phosphate synthase activity
GO:0045862	18962	4	12882	3	532	286	3	FALSE	0.370312	1	3.03022e-10	positive regulation of proteolysis
GO:0006623	18962	1	12882	1	54	20	3	FALSE	0.37037	1	0.0185185	protein targeting to vacuole
GO:0043572	18962	4	12882	3	61	33	1	FALSE	0.371153	1	1.91624e-06	plastid fission
GO:0008441	18962	3	12882	2	7	3	1	FALSE	0.371429	1	0.0285714	3'(2'),5'-bisphosphate nucleotidase activity
GO:0046129	18962	3	12882	2	7	3	3	FALSE	0.371429	1	0.0285714	purine ribonucleoside biosynthetic process
GO:0030834	18962	2	12882	2	21	13	3	FALSE	0.371429	1	0.0047619	regulation of actin filament depolymerization
GO:0045735	18962	39	12882	23	11877	6540	1	FALSE	0.37262	1	2.64939e-113	nutrient reservoir activity
GO:0016778	18962	7	12882	5	1205	697	1	FALSE	0.373383	1	1.39028e-18	diphosphotransferase activity
GO:0016093	18962	2	12882	2	88	54	2	FALSE	0.373824	1	0.000261233	polyprenol metabolic process
GO:0010557	18962	22	12882	14	1705	987	4	FALSE	0.374137	1	1.02782e-50	positive regulation of macromolecule biosynthetic process
GO:0004170	18962	1	12882	1	8	3	1	FALSE	0.375	1	0.125	dUTP diphosphatase activity
GO:0004559	18962	7	12882	5	8	5	1	FALSE	0.375	1	0.125	alpha-mannosidase activity
GO:1901987	18962	13	12882	9	24	15	2	FALSE	0.375067	1	4.00618e-07	regulation of cell cycle phase transition
GO:0016574	18962	2	12882	2	145	89	2	FALSE	0.375096	1	9.57854e-05	histone ubiquitination
GO:0016072	18962	35	12882	23	142	88	1	FALSE	0.375643	1	4.70208e-34	rRNA metabolic process
GO:1902493	18962	26	12882	18	180	116	1	FALSE	0.376373	1	6.2026e-32	acetyltransferase complex
GO:0015297	18962	85	12882	46	110	58	1	FALSE	0.377453	1	2.75126e-25	antiporter activity
GO:1902562	18962	6	12882	5	26	18	1	FALSE	0.378352	1	4.34348e-06	H4 histone acetyltransferase complex
GO:0051656	18962	4	12882	3	1356	736	2	FALSE	0.379015	1	7.1301e-12	establishment of organelle localization
GO:0004107	18962	1	12882	1	29	11	1	FALSE	0.37931	1	0.0344828	chorismate synthase activity
GO:1901983	18962	2	12882	2	50	31	2	FALSE	0.379592	1	0.000816327	regulation of protein acetylation
GO:0004617	18962	2	12882	2	110	68	1	FALSE	0.379983	1	0.000166806	phosphoglycerate dehydrogenase activity
GO:0016787	18962	1958	12882	1068	6090	3303	1	FALSE	0.380033	1	0	hydrolase activity
GO:0006367	18962	12	12882	9	81	54	2	FALSE	0.380098	1	1.41394e-14	transcription initiation from RNA polymerase II promoter
GO:0015299	18962	37	12882	21	103	55	2	FALSE	0.380475	1	7.56569e-29	solute:proton antiporter activity
GO:0000796	18962	2	12882	2	152	94	2	FALSE	0.380882	1	8.71384e-05	condensin complex
GO:0016418	18962	1	12882	1	21	8	2	FALSE	0.380952	1	0.047619	S-acetyltransferase activity
GO:0045036	18962	1	12882	1	42	16	2	FALSE	0.380952	1	0.0238095	protein targeting to chloroplast
GO:0000151	18962	14	12882	10	232	148	2	FALSE	0.380995	1	9.93867e-23	ubiquitin ligase complex
GO:0051560	18962	4	12882	3	121	66	2	FALSE	0.38109	1	1.17711e-07	mitochondrial calcium ion homeostasis
GO:0032509	18962	3	12882	3	12	9	2	FALSE	0.381818	1	0.00454545	endosome transport via multivesicular body sorting pathway
GO:0042450	18962	2	12882	2	11	7	2	FALSE	0.381818	1	0.0181818	arginine biosynthetic process via ornithine
GO:0051499	18962	2	12882	2	11	7	1	FALSE	0.381818	1	0.0181818	D-aminoacyl-tRNA deacylase activity
GO:0032273	18962	10	12882	8	18	13	3	FALSE	0.382353	1	2.2853e-05	positive regulation of protein polymerization
GO:0016837	18962	4	12882	3	152	83	1	FALSE	0.382586	1	4.67857e-08	carbon-oxygen lyase activity, acting on polysaccharides
GO:0009082	18962	26	12882	15	982	519	3	FALSE	0.382902	1	9.03054e-52	branched-chain amino acid biosynthetic process
GO:0070972	18962	18	12882	10	48	24	1	FALSE	0.383064	1	1.36802e-13	protein localization to endoplasmic reticulum
GO:0009266	18962	13	12882	9	60	37	1	FALSE	0.383399	1	1.93541e-13	response to temperature stimulus
GO:0008593	18962	1	12882	1	26	10	2	FALSE	0.384615	1	0.0384615	regulation of Notch signaling pathway
GO:0009787	18962	1	12882	1	26	10	3	FALSE	0.384615	1	0.0384615	regulation of abscisic acid-activated signaling pathway
GO:0051171	18962	1125	12882	643	4602	2611	2	FALSE	0.385426	1	0	regulation of nitrogen compound metabolic process
GO:0006568	18962	66	12882	41	380	227	3	FALSE	0.385599	1	1.19137e-75	tryptophan metabolic process
GO:0044391	18962	55	12882	31	429	230	2	FALSE	0.385686	1	7.76064e-71	ribosomal subunit
GO:0045283	18962	2	12882	2	19	12	2	FALSE	0.385965	1	0.00584795	fumarate reductase complex
GO:0019438	18962	1355	12882	769	2947	1663	2	FALSE	0.386543	1	0	aromatic compound biosynthetic process
GO:0006515	18962	2	12882	2	80	50	1	FALSE	0.387658	1	0.000316456	protein quality control for misfolded or incompletely synthesized proteins
GO:0006090	18962	102	12882	54	208	107	1	FALSE	0.387673	1	4.57087e-62	pyruvate metabolic process
GO:0098813	18962	25	12882	15	70	39	2	FALSE	0.38825	1	1.549e-19	nuclear chromosome segregation
GO:0035434	18962	6	12882	4	206	108	2	FALSE	0.388456	1	1.014e-11	copper ion transmembrane transport
GO:0080019	18962	5	12882	4	95	60	1	FALSE	0.388825	1	1.72591e-08	fatty-acyl-CoA reductase (alcohol-forming) activity
GO:0045786	18962	16	12882	9	209	104	3	FALSE	0.390068	1	2.84471e-24	negative regulation of cell cycle
GO:0006559	18962	14	12882	10	112	72	4	FALSE	0.391172	1	4.16215e-18	L-phenylalanine catabolic process
GO:0032006	18962	6	12882	3	16	6	2	FALSE	0.391608	1	0.000124875	regulation of TOR signaling
GO:0000280	18962	52	12882	29	61	33	1	FALSE	0.392795	1	5.76643e-11	nuclear division
GO:0034728	18962	22	12882	15	39	25	2	FALSE	0.393355	1	1.95997e-11	nucleosome organization
GO:0045937	18962	14	12882	9	1495	852	3	FALSE	0.393874	1	3.32619e-34	positive regulation of phosphate metabolic process
GO:0030880	18962	42	12882	28	179	114	2	FALSE	0.394786	1	6.31055e-42	RNA polymerase complex
GO:0006402	18962	9	12882	6	97	55	3	FALSE	0.395354	1	6.99719e-13	mRNA catabolic process
GO:0005525	18962	194	12882	117	1736	1027	2	FALSE	0.395564	1	3.30196e-263	GTP binding
GO:0004491	18962	2	12882	2	95	60	1	FALSE	0.396417	1	0.000223964	methylmalonate-semialdehyde dehydrogenase (acylating) activity
GO:0009057	18962	149	12882	88	4281	2469	2	FALSE	0.397234	1	4.09525e-280	macromolecule catabolic process
GO:0006106	18962	1	12882	1	78	31	1	FALSE	0.397436	1	0.0128205	fumarate metabolic process
GO:0043177	18962	44	12882	27	2233	1301	1	FALSE	0.397902	1	1.81422e-93	organic acid binding
GO:0030276	18962	14	12882	9	2967	1695	1	FALSE	0.398266	1	2.19434e-38	clathrin binding
GO:0048229	18962	2	12882	2	71	45	1	FALSE	0.39839	1	0.000402414	gametophyte development
GO:0046915	18962	14	12882	9	94	54	2	FALSE	0.398626	1	5.738e-17	transition metal ion transmembrane transporter activity
GO:0016049	18962	16	12882	10	6761	3791	2	FALSE	0.399209	1	1.11727e-48	cell growth
GO:1902222	18962	14	12882	10	110	71	2	FALSE	0.39939	1	5.44329e-18	erythrose 4-phosphate/phosphoenolpyruvate family amino acid catabolic process
GO:0045182	18962	68	12882	39	11879	6541	2	FALSE	0.399657	1	2.47097e-181	translation regulator activity
GO:0006030	18962	10	12882	6	29	15	2	FALSE	0.39995	1	4.99251e-08	chitin metabolic process
GO:0080085	18962	1	12882	1	10	4	1	FALSE	0.4	1	0.1	signal recognition particle, chloroplast targeting
GO:0016300	18962	1	12882	1	10	4	1	FALSE	0.4	1	0.1	tRNA (uracil) methyltransferase activity
GO:0042256	18962	3	12882	3	5	4	1	FALSE	0.4	1	0.1	mature ribosome assembly
GO:0009644	18962	2	12882	1	5	1	1	FALSE	0.4	1	0.1	response to high light intensity
GO:0003999	18962	4	12882	3	5	3	1	FALSE	0.4	1	0.2	adenine phosphoribosyltransferase activity
GO:0045165	18962	3	12882	3	5	4	2	FALSE	0.4	1	0.1	cell fate commitment
GO:0004449	18962	3	12882	3	5	4	1	FALSE	0.4	1	0.1	isocitrate dehydrogenase (NAD+) activity
GO:0004605	18962	3	12882	3	5	4	1	FALSE	0.4	1	0.1	phosphatidate cytidylyltransferase activity
GO:0004668	18962	1	12882	1	5	2	1	FALSE	0.4	1	0.2	protein-arginine deiminase activity
GO:0047632	18962	1	12882	1	5	2	1	FALSE	0.4	1	0.2	agmatine deiminase activity
GO:0042430	18962	73	12882	43	4598	2609	5	FALSE	0.400663	1	3.4066e-162	indole-containing compound metabolic process
GO:0010562	18962	14	12882	9	1560	893	3	FALSE	0.401433	1	1.8284e-34	positive regulation of phosphorus metabolic process
GO:0034311	18962	2	12882	2	36	23	1	FALSE	0.401587	1	0.0015873	diol metabolic process
GO:0051094	18962	5	12882	4	182	116	3	FALSE	0.402037	1	6.35164e-10	positive regulation of developmental process
GO:0034032	18962	29	12882	15	278	133	2	FALSE	0.402292	1	5.32544e-40	purine nucleoside bisphosphate metabolic process
GO:0045901	18962	4	12882	3	436	243	3	FALSE	0.402407	1	6.73376e-10	positive regulation of translational elongation
GO:0006452	18962	4	12882	3	436	243	1	FALSE	0.402407	1	6.73376e-10	translational frameshifting
GO:0016197	18962	9	12882	6	285	162	2	FALSE	0.402901	1	3.32331e-17	endosomal transport
GO:0046219	18962	39	12882	24	85	50	3	FALSE	0.402902	1	3.9843e-25	indolalkylamine biosynthetic process
GO:0022853	18962	105	12882	61	410	232	2	FALSE	0.403092	1	1.09841e-100	active ion transmembrane transporter activity
GO:0034654	18962	1252	12882	713	2497	1415	5	FALSE	0.403752	1	0	nucleobase-containing compound biosynthetic process
GO:0009664	18962	35	12882	18	93	45	2	FALSE	0.404371	1	2.0997e-26	plant-type cell wall organization
GO:0019887	18962	12	12882	8	889	523	3	FALSE	0.404501	1	2.11786e-27	protein kinase regulator activity
GO:0003860	18962	5	12882	4	9	6	1	FALSE	0.404762	1	0.00793651	3-hydroxyisobutyryl-CoA hydrolase activity
GO:1905819	18962	6	12882	5	14	10	4	FALSE	0.405594	1	0.000333	negative regulation of chromosome separation
GO:0044093	18962	27	12882	16	11877	6540	2	FALSE	0.405924	1	1.07831e-82	positive regulation of molecular function
GO:0009627	18962	10	12882	3	22	5	1	FALSE	0.406015	1	1.54644e-06	systemic acquired resistance
GO:0018279	18962	4	12882	2	15	5	2	FALSE	0.406593	1	0.000732601	protein N-linked glycosylation via asparagine
GO:0030014	18962	2	12882	2	150	96	1	FALSE	0.408054	1	8.94855e-05	CCR4-NOT complex
GO:0005956	18962	2	12882	2	150	96	1	FALSE	0.408054	1	8.94855e-05	protein kinase CK2 complex
GO:0015662	18962	19	12882	12	105	61	2	FALSE	0.409847	1	2.72528e-21	P-type ion transporter activity
GO:0009168	18962	10	12882	6	21	11	3	FALSE	0.409979	1	2.83514e-06	purine ribonucleoside monophosphate biosynthetic process
GO:0045727	18962	4	12882	3	475	267	7	FALSE	0.410369	1	4.77459e-10	positive regulation of translation
GO:0009360	18962	2	12882	2	20	13	1	FALSE	0.410526	1	0.00526316	DNA polymerase III complex
GO:0045087	18962	2	12882	1	22	5	1	FALSE	0.411255	1	0.004329	innate immune response
GO:0034250	18962	4	12882	3	572	322	4	FALSE	0.411847	1	2.26565e-10	positive regulation of cellular amide metabolic process
GO:0044550	18962	4	12882	3	2442	1375	2	FALSE	0.412405	1	6.76544e-13	secondary metabolite biosynthetic process
GO:0071265	18962	5	12882	3	13	6	1	FALSE	0.412587	1	0.000777001	L-methionine biosynthetic process
GO:0043243	18962	4	12882	3	37	21	3	FALSE	0.412825	1	1.51412e-05	positive regulation of protein-containing complex disassembly
GO:0005976	18962	270	12882	157	4498	2578	2	FALSE	0.413095	1	0	polysaccharide metabolic process
GO:2001070	18962	6	12882	4	37	20	1	FALSE	0.413478	1	4.30147e-07	starch binding
GO:0015923	18962	8	12882	5	346	181	1	FALSE	0.413788	1	2.12968e-16	mannosidase activity
GO:0019751	18962	36	12882	23	47	29	1	FALSE	0.414036	1	5.74147e-11	polyol metabolic process
GO:0006694	18962	39	12882	23	1600	895	3	FALSE	0.414063	1	3.56181e-79	steroid biosynthetic process
GO:0044248	18962	277	12882	158	5021	2823	2	FALSE	0.414094	1	0	cellular catabolic process
GO:0008202	18962	39	12882	23	2537	1419	2	FALSE	0.414236	1	4.66209e-87	steroid metabolic process
GO:0070469	18962	21	12882	13	3751	2141	2	FALSE	0.414444	1	4.73821e-56	respirasome
GO:0006749	18962	22	12882	13	607	331	3	FALSE	0.415755	1	9.72472e-41	glutathione metabolic process
GO:0006518	18962	470	12882	265	3038	1696	2	FALSE	0.415842	1	0	peptide metabolic process
GO:0006221	18962	20	12882	10	161	73	3	FALSE	0.416059	1	6.08375e-26	pyrimidine nucleotide biosynthetic process
GO:0006396	18962	225	12882	131	1791	1027	2	FALSE	0.416543	1	3.44317e-293	RNA processing
GO:0019365	18962	1	12882	1	12	5	2	FALSE	0.416667	1	0.0833333	pyridine nucleotide salvage
GO:0006620	18962	1	12882	1	12	5	2	FALSE	0.416667	1	0.0833333	posttranslational protein targeting to endoplasmic reticulum membrane
GO:0000702	18962	2	12882	1	9	2	1	FALSE	0.416667	1	0.0277778	oxidized base lesion DNA N-glycosylase activity
GO:0008113	18962	3	12882	3	9	7	1	FALSE	0.416667	1	0.0119048	peptide-methionine (S)-S-oxide reductase activity
GO:0040007	18962	29	12882	17	8449	4639	1	FALSE	0.417107	1	1.23049e-83	growth
GO:0004630	18962	9	12882	6	31	18	2	FALSE	0.417114	1	4.9603e-08	phospholipase D activity
GO:0051097	18962	1	12882	1	175	73	3	FALSE	0.417143	1	0.00571429	negative regulation of helicase activity
GO:0007017	18962	106	12882	61	6759	3789	1	FALSE	0.417319	1	2.82619e-236	microtubule-based process
GO:0005253	18962	13	12882	9	112	70	2	FALSE	0.417667	1	2.94324e-17	anion channel activity
GO:0006664	18962	29	12882	14	35	16	2	FALSE	0.417889	1	6.16082e-07	glycolipid metabolic process
GO:0030662	18962	24	12882	16	86	54	3	FALSE	0.419064	1	8.05936e-22	coated vesicle membrane
GO:0015103	18962	38	12882	23	288	166	3	FALSE	0.419304	1	2.34947e-48	inorganic anion transmembrane transporter activity
GO:0000220	18962	3	12882	3	13	10	2	FALSE	0.41958	1	0.0034965	vacuolar proton-transporting V-type ATPase, V0 domain
GO:0043087	18962	20	12882	12	246	136	2	FALSE	0.420607	1	8.16742e-30	regulation of GTPase activity
GO:0030659	18962	30	12882	22	38	27	2	FALSE	0.421944	1	2.04484e-08	cytoplasmic vesicle membrane
GO:0018904	18962	25	12882	15	5521	3090	2	FALSE	0.422054	1	4.61143e-69	ether metabolic process
GO:0044249	18962	2282	12882	1285	5075	2849	2	FALSE	0.422669	1	0	cellular biosynthetic process
GO:0120254	18962	11	12882	7	5508	3085	1	FALSE	0.423764	1	2.84814e-34	olefinic compound metabolic process
GO:0008215	18962	4	12882	3	12	7	1	FALSE	0.424242	1	0.0020202	spermine metabolic process
GO:0008878	18962	5	12882	4	12	8	1	FALSE	0.424242	1	0.00126263	glucose-1-phosphate adenylyltransferase activity
GO:0016471	18962	6	12882	5	21	15	2	FALSE	0.424278	1	1.84284e-05	vacuolar proton-transporting V-type ATPase complex
GO:0009982	18962	22	12882	14	116	69	1	FALSE	0.424757	1	3.60201e-24	pseudouridine synthase activity
GO:0051347	18962	18	12882	11	2189	1226	3	FALSE	0.424884	1	5.15648e-45	positive regulation of transferase activity
GO:0008883	18962	2	12882	2	170	111	2	FALSE	0.424991	1	6.96136e-05	glutamyl-tRNA reductase activity
GO:0072596	18962	1	12882	1	40	17	2	FALSE	0.425	1	0.025	establishment of protein localization to chloroplast
GO:0072666	18962	1	12882	1	40	17	2	FALSE	0.425	1	0.025	establishment of protein localization to vacuole
GO:0016531	18962	1	12882	1	54	23	2	FALSE	0.425926	1	0.0185185	copper chaperone activity
GO:0032182	18962	4	12882	3	2967	1695	1	FALSE	0.426165	1	3.10327e-13	ubiquitin-like protein binding
GO:0044743	18962	10	12882	5	47	20	3	FALSE	0.426328	1	1.93122e-10	protein transmembrane import into intracellular organelle
GO:0051383	18962	2	12882	2	87	57	1	FALSE	0.426624	1	0.000267308	kinetochore organization
GO:0009967	18962	8	12882	5	295	156	5	FALSE	0.426729	1	7.73605e-16	positive regulation of signal transduction
GO:0009200	18962	1	12882	1	89	38	1	FALSE	0.426966	1	0.011236	deoxyribonucleoside triphosphate metabolic process
GO:0006354	18962	9	12882	6	1016	587	2	FALSE	0.42702	1	3.2595e-22	DNA-templated transcription, elongation
GO:0016528	18962	9	12882	6	713	412	1	FALSE	0.427031	1	8.01628e-21	sarcoplasm
GO:0046854	18962	31	12882	18	45	25	1	FALSE	0.427036	1	5.99264e-12	phosphatidylinositol phosphate biosynthetic process
GO:0008622	18962	2	12882	2	226	148	3	FALSE	0.427847	1	3.93314e-05	epsilon DNA polymerase complex
GO:0004693	18962	16	12882	11	93	59	2	FALSE	0.427872	1	2.62596e-18	cyclin-dependent protein serine/threonine kinase activity
GO:1903047	18962	37	12882	21	68	37	2	FALSE	0.428532	1	4.56353e-20	mitotic cell cycle process
GO:0051568	18962	2	12882	2	15	10	1	FALSE	0.428571	1	0.00952381	histone H3-K4 methylation
GO:0000175	18962	1	12882	1	14	6	2	FALSE	0.428571	1	0.0714286	3'-5'-exoribonuclease activity
GO:0045038	18962	1	12882	1	21	9	4	FALSE	0.428571	1	0.047619	protein import into chloroplast thylakoid membrane
GO:0009256	18962	1	12882	1	86	37	2	FALSE	0.430233	1	0.0116279	10-formyltetrahydrofolate metabolic process
GO:0051254	18962	19	12882	12	1385	809	4	FALSE	0.430614	1	2.82755e-43	positive regulation of RNA metabolic process
GO:0048487	18962	2	12882	2	82	54	1	FALSE	0.430894	1	0.000301114	beta-tubulin binding
GO:0010256	18962	6	12882	4	495	270	1	FALSE	0.431792	1	5.04558e-14	endomembrane system organization
GO:0009312	18962	22	12882	14	321	191	2	FALSE	0.431904	1	1.68813e-34	oligosaccharide biosynthetic process
GO:0051087	18962	16	12882	10	2967	1695	1	FALSE	0.432818	1	6.04136e-43	chaperone binding
GO:0007064	18962	4	12882	3	38	22	3	FALSE	0.432907	1	1.35474e-05	mitotic sister chromatid cohesion
GO:0019941	18962	66	12882	42	80	50	2	FALSE	0.433346	1	6.63063e-16	modification-dependent protein catabolic process
GO:0006406	18962	4	12882	3	1716	988	4	FALSE	0.433642	1	2.77755e-12	mRNA export from nucleus
GO:0004568	18962	10	12882	6	346	181	1	FALSE	0.433903	1	1.68271e-19	chitinase activity
GO:0009888	18962	15	12882	10	98	60	1	FALSE	0.433962	1	5.47313e-18	tissue development
GO:0010628	18962	4	12882	3	1737	1001	3	FALSE	0.434528	1	2.64553e-12	positive regulation of gene expression
GO:0003868	18962	1	12882	1	46	20	1	FALSE	0.434783	1	0.0217391	4-hydroxyphenylpyruvate dioxygenase activity
GO:0004411	18962	1	12882	1	46	20	1	FALSE	0.434783	1	0.0217391	homogentisate 1,2-dioxygenase activity
GO:0006188	18962	7	12882	4	104	49	3	FALSE	0.435209	1	4.70736e-11	IMP biosynthetic process
GO:1903830	18962	10	12882	6	204	107	2	FALSE	0.436736	1	3.63734e-17	magnesium ion transmembrane transport
GO:0015693	18962	10	12882	6	181	95	1	FALSE	0.437419	1	1.23849e-16	magnesium ion transport
GO:0051382	18962	2	12882	2	101	67	4	FALSE	0.437822	1	0.00019802	kinetochore assembly
GO:0048608	18962	25	12882	16	99	60	3	FALSE	0.437877	1	5.49784e-24	reproductive structure development
GO:0003700	18962	433	12882	260	473	283	2	FALSE	0.438584	1	4.51008e-59	DNA-binding transcription factor activity
GO:1902904	18962	2	12882	2	42	28	3	FALSE	0.439024	1	0.00116144	negative regulation of supramolecular fiber organization
GO:0031331	18962	4	12882	3	314	182	4	FALSE	0.439595	1	2.51665e-09	positive regulation of cellular catabolic process
GO:0042327	18962	14	12882	9	1063	622	3	FALSE	0.439598	1	4.03905e-32	positive regulation of phosphorylation
GO:0009496	18962	1	12882	1	25	11	2	FALSE	0.44	1	0.04	plastoquinol--plastocyanin reductase activity
GO:1901505	18962	15	12882	9	679	371	2	FALSE	0.440068	1	5.08271e-31	carbohydrate derivative transmembrane transporter activity
GO:0006040	18962	23	12882	13	413	218	1	FALSE	0.440188	1	3.28591e-38	amino sugar metabolic process
GO:0033674	18962	14	12882	9	1066	624	4	FALSE	0.440302	1	3.88185e-32	positive regulation of kinase activity
GO:0045934	18962	32	12882	19	2002	1130	4	FALSE	0.440527	1	7.6118e-71	negative regulation of nucleobase-containing compound metabolic process
GO:0015932	18962	15	12882	9	686	375	2	FALSE	0.440881	1	4.35096e-31	nucleobase-containing compound transmembrane transporter activity
GO:0030246	18962	144	12882	82	8089	4528	1	FALSE	0.441194	1	3.6605392128E-313	carbohydrate binding
GO:0033866	18962	11	12882	6	167	80	2	FALSE	0.441659	1	1.98336e-17	nucleoside bisphosphate biosynthetic process
GO:0031056	18962	2	12882	2	81	54	2	FALSE	0.441667	1	0.000308642	regulation of histone modification
GO:0045277	18962	7	12882	5	21	13	2	FALSE	0.442724	1	8.59993e-06	respiratory chain complex IV
GO:0010138	18962	1	12882	1	9	4	2	FALSE	0.444444	1	0.111111	pyrimidine ribonucleotide salvage
GO:0034614	18962	11	12882	8	24	16	3	FALSE	0.444474	1	4.00618e-07	cellular response to reactive oxygen species
GO:0000075	18962	11	12882	7	130	74	2	FALSE	0.445038	1	3.44092e-16	cell cycle checkpoint signaling
GO:0016719	18962	1	12882	1	280	125	1	FALSE	0.446429	1	0.00357143	carotene 7,8-desaturase activity
GO:0043436	18962	617	12882	342	618	342	1	FALSE	0.446602	1	0.00161812	oxoacid metabolic process
GO:0034033	18962	11	12882	6	133	64	3	FALSE	0.447209	1	2.65036e-16	purine nucleoside bisphosphate biosynthetic process
GO:0009070	18962	21	12882	13	236	137	2	FALSE	0.447278	1	1.88513e-30	serine family amino acid biosynthetic process
GO:0005829	18962	30	12882	18	3751	2141	2	FALSE	0.448088	1	1.77724e-75	cytosol
GO:0051783	18962	7	12882	5	65	40	2	FALSE	0.448161	1	1.43639e-09	regulation of nuclear division
GO:0051015	18962	10	12882	6	66	35	2	FALSE	0.448458	1	4.73977e-12	actin filament binding
GO:0044815	18962	47	12882	29	1495	892	1	FALSE	0.448741	1	3.32558e-90	DNA packaging complex
GO:0048193	18962	35	12882	21	165	95	1	FALSE	0.448891	1	1.23201e-36	Golgi vesicle transport
GO:0005985	18962	227	12882	135	240	142	1	FALSE	0.449616	1	9.89e-22	sucrose metabolic process
GO:0005751	18962	1	12882	1	40	18	3	FALSE	0.45	1	0.025	mitochondrial respiratory chain complex IV
GO:0004812	18962	46	12882	32	78	53	2	FALSE	0.450159	1	1.27859e-22	aminoacyl-tRNA ligase activity
GO:0008652	18962	142	12882	78	1189	643	3	FALSE	0.450217	1	3.67935e-188	cellular amino acid biosynthetic process
GO:0006570	18962	67	12882	41	380	227	2	FALSE	0.450301	1	2.54209e-76	tyrosine metabolic process
GO:0022624	18962	4	12882	3	2856	1673	3	FALSE	0.450717	1	3.61486e-13	proteasome accessory complex
GO:0006366	18962	57	12882	34	1006	583	1	FALSE	0.45127	1	1.45189e-94	transcription by RNA polymerase II
GO:0006529	18962	4	12882	2	28	10	2	FALSE	0.452015	1	4.884e-05	asparagine biosynthetic process
GO:0000393	18962	1	12882	1	42	19	2	FALSE	0.452381	1	0.0238095	spliceosomal conformational changes to generate catalytic conformation
GO:0048024	18962	1	12882	1	42	19	3	FALSE	0.452381	1	0.0238095	regulation of mRNA splicing, via spliceosome
GO:0006094	18962	70	12882	43	81	49	2	FALSE	0.452585	1	8.24799e-14	gluconeogenesis
GO:0000394	18962	3	12882	2	49	23	1	FALSE	0.453159	1	5.4277e-05	RNA splicing, via endonucleolytic cleavage and ligation
GO:0014070	18962	9	12882	6	168	99	1	FALSE	0.453689	1	4.23305e-15	response to organic cyclic compound
GO:0010088	18962	10	12882	7	14	9	1	FALSE	0.454545	1	0.000999001	phloem development
GO:0042451	18962	3	12882	2	119	56	3	FALSE	0.455556	1	3.65205e-06	purine nucleoside biosynthetic process
GO:0007049	18962	98	12882	56	6759	3789	1	FALSE	0.455706	1	8.9695e-222	cell cycle
GO:0003923	18962	1	12882	1	46	21	1	FALSE	0.456522	1	0.0217391	GPI-anchor transamidase activity
GO:0019789	18962	4	12882	3	105	62	2	FALSE	0.456904	1	2.09195e-07	SUMO transferase activity
GO:0002161	18962	11	12882	7	143	82	3	FALSE	0.457153	1	1.15809e-16	aminoacyl-tRNA editing activity
GO:0009896	18962	4	12882	3	417	246	3	FALSE	0.457397	1	8.05255e-10	positive regulation of catabolic process
GO:0031090	18962	183	12882	107	2401	1388	2	FALSE	0.457402	1	3.65571e-280	organelle membrane
GO:0016868	18962	71	12882	43	116	69	1	FALSE	0.457641	1	2.99832e-33	intramolecular transferase activity, phosphotransferases
GO:0016886	18962	4	12882	3	132	78	1	FALSE	0.458051	1	8.27624e-08	ligase activity, forming phosphoric ester bonds
GO:0071617	18962	3	12882	2	144	68	1	FALSE	0.458083	1	2.05194e-06	lysophospholipid acyltransferase activity
GO:0071900	18962	13	12882	9	108	69	2	FALSE	0.461457	1	4.85603e-17	regulation of protein serine/threonine kinase activity
GO:0006555	18962	23	12882	14	123	71	2	FALSE	0.461466	1	1.98634e-25	methionine metabolic process
GO:0006473	18962	12	12882	7	13	7	1	FALSE	0.461538	1	0.0769231	protein acetylation
GO:0008023	18962	8	12882	6	203	135	2	FALSE	0.462059	1	1.60771e-14	transcription elongation factor complex
GO:0008180	18962	8	12882	6	203	135	1	FALSE	0.462059	1	1.60771e-14	COP9 signalosome
GO:0018130	18962	1381	12882	779	2914	1640	2	FALSE	0.462112	1	0	heterocycle biosynthetic process
GO:0051252	18962	935	12882	542	1567	906	3	FALSE	0.462142	1	0	regulation of RNA metabolic process
GO:0043173	18962	3	12882	2	160	76	2	FALSE	0.462294	1	1.49272e-06	nucleotide salvage
GO:0032553	18962	1831	12882	1065	2105	1223	2	FALSE	0.46271	1	0	ribonucleotide binding
GO:0008092	18962	126	12882	73	2967	1695	1	FALSE	0.463631	1	1.07757e-225	cytoskeletal protein binding
GO:0055065	18962	11	12882	7	45	26	2	FALSE	0.46366	1	9.85164e-11	metal ion homeostasis
GO:0015748	18962	12	12882	7	358	189	1	FALSE	0.463751	1	1.3022e-22	organophosphate ester transport
GO:0060590	18962	3	12882	2	229	109	1	FALSE	0.463843	1	5.06238e-07	ATPase regulator activity
GO:0071174	18962	6	12882	5	8	6	2	FALSE	0.464286	1	0.0357143	mitotic spindle checkpoint signaling
GO:0031418	18962	13	12882	8	4613	2597	6	FALSE	0.464601	1	1.47858e-38	L-ascorbic acid binding
GO:0006081	18962	31	12882	18	5806	3229	2	FALSE	0.465334	1	1.8607e-83	cellular aldehyde metabolic process
GO:0005484	18962	17	12882	9	57	28	2	FALSE	0.465412	1	7.16094e-15	SNAP receptor activity
GO:1901362	18962	1420	12882	802	3002	1692	2	FALSE	0.466153	1	0	organic cyclic compound biosynthetic process
GO:0008170	18962	24	12882	13	199	102	1	FALSE	0.466214	1	1.76924e-31	N-methyltransferase activity
GO:0016642	18962	1	12882	1	15	7	1	FALSE	0.466667	1	0.0666667	oxidoreductase activity, acting on the CH-NH2 group of donors, disulfide as acceptor
GO:0031071	18962	2	12882	2	10	7	1	FALSE	0.466667	1	0.0222222	cysteine desulfurase activity
GO:0140694	18962	14	12882	8	15	8	1	FALSE	0.466667	1	0.0666667	non-membrane-bounded organelle assembly
GO:0007059	18962	29	12882	17	6759	3789	1	FALSE	0.466815	1	8.05512e-81	chromosome segregation
GO:0044267	18962	1906	12882	1102	3806	2197	2	FALSE	0.466834	1	0	cellular protein metabolic process
GO:0045239	18962	4	12882	3	1900	1131	2	FALSE	0.466934	1	1.84743e-12	tricarboxylic acid cycle enzyme complex
GO:1905368	18962	42	12882	27	394	246	1	FALSE	0.467303	1	1.32156e-57	peptidase complex
GO:0016043	18962	495	12882	270	902	490	1	FALSE	0.46794	1	8.16412e-269	cellular component organization
GO:0005819	18962	13	12882	8	760	429	2	FALSE	0.46865	1	2.44637e-28	spindle
GO:0016763	18962	24	12882	14	379	210	1	FALSE	0.468674	1	1.69192e-38	pentosyltransferase activity
GO:0042402	18962	4	12882	3	82	49	2	FALSE	0.468748	1	5.71736e-07	cellular biogenic amine catabolic process
GO:0005838	18962	4	12882	3	1495	892	2	FALSE	0.469308	1	4.82382e-12	proteasome regulatory particle
GO:0004722	18962	62	12882	41	103	67	1	FALSE	0.469709	1	1.06307e-29	protein serine/threonine phosphatase activity
GO:0040008	18962	6	12882	4	1613	910	2	FALSE	0.470227	1	4.12638e-17	regulation of growth
GO:0015298	18962	37	12882	21	281	154	3	FALSE	0.47031	1	4.10805e-47	solute:cation antiporter activity
GO:0000123	18962	26	12882	18	203	135	3	FALSE	0.470333	1	2.17327e-33	histone acetyltransferase complex
GO:0006220	18962	21	12882	11	323	159	2	FALSE	0.470454	1	2.01196e-33	pyrimidine nucleotide metabolic process
GO:0000272	18962	11	12882	7	464	268	3	FALSE	0.470477	1	2.0957e-22	polysaccharide catabolic process
GO:0005528	18962	1	12882	1	17	8	2	FALSE	0.470588	1	0.0588235	FK506 binding
GO:0022804	18962	220	12882	121	678	370	1	FALSE	0.471396	1	8.33596e-185	active transmembrane transporter activity
GO:0003984	18962	21	12882	12	35	19	1	FALSE	0.471666	1	4.31042e-10	acetolactate synthase activity
GO:0010647	18962	8	12882	5	385	211	3	FALSE	0.471909	1	8.98725e-17	positive regulation of cell communication
GO:0010208	18962	1	12882	1	89	42	3	FALSE	0.47191	1	0.011236	pollen wall assembly
GO:0007021	18962	2	12882	2	90	62	1	FALSE	0.47216	1	0.000249688	tubulin complex assembly
GO:0016420	18962	1	12882	1	144	68	1	FALSE	0.472222	1	0.00694444	malonyltransferase activity
GO:0016748	18962	1	12882	1	144	68	1	FALSE	0.472222	1	0.00694444	succinyltransferase activity
GO:0047746	18962	3	12882	2	83	40	1	FALSE	0.472568	1	1.08836e-05	chlorophyllase activity
GO:0009308	18962	97	12882	55	3038	1696	1	FALSE	0.472653	1	6.99656e-186	amine metabolic process
GO:0031333	18962	2	12882	2	103	71	3	FALSE	0.473063	1	0.000190367	negative regulation of protein-containing complex assembly
GO:0017150	18962	4	12882	3	120	72	3	FALSE	0.473733	1	1.21735e-07	tRNA dihydrouridine synthase activity
GO:0032296	18962	11	12882	7	43	25	1	FALSE	0.474509	1	1.73852e-10	double-stranded RNA-specific ribonuclease activity
GO:0006261	18962	24	12882	16	75	48	1	FALSE	0.474816	1	3.87917e-20	DNA-dependent DNA replication
GO:0000741	18962	1	12882	1	40	19	2	FALSE	0.475	1	0.025	karyogamy
GO:0015917	18962	10	12882	6	267	144	2	FALSE	0.475971	1	2.33738e-18	aminophospholipid transport
GO:0003933	18962	5	12882	2	7	2	1	FALSE	0.47619	1	0.047619	GTP cyclohydrolase activity
GO:0016278	18962	14	12882	9	45	27	2	FALSE	0.477323	1	5.99264e-12	lysine N-methyltransferase activity
GO:0032262	18962	1	12882	1	23	11	3	FALSE	0.478261	1	0.0434783	pyrimidine nucleotide salvage
GO:0015937	18962	3	12882	2	107	52	4	FALSE	0.478777	1	5.03816e-06	coenzyme A biosynthetic process
GO:0004813	18962	2	12882	2	46	32	1	FALSE	0.479227	1	0.000966184	alanine-tRNA ligase activity
GO:0004819	18962	2	12882	2	46	32	1	FALSE	0.479227	1	0.000966184	glutamine-tRNA ligase activity
GO:0004820	18962	2	12882	2	46	32	1	FALSE	0.479227	1	0.000966184	glycine-tRNA ligase activity
GO:0004821	18962	2	12882	2	46	32	1	FALSE	0.479227	1	0.000966184	histidine-tRNA ligase activity
GO:0004825	18962	2	12882	2	46	32	1	FALSE	0.479227	1	0.000966184	methionine-tRNA ligase activity
GO:0004828	18962	2	12882	2	46	32	1	FALSE	0.479227	1	0.000966184	serine-tRNA ligase activity
GO:0004831	18962	2	12882	2	46	32	1	FALSE	0.479227	1	0.000966184	tyrosine-tRNA ligase activity
GO:0004832	18962	2	12882	2	46	32	1	FALSE	0.479227	1	0.000966184	valine-tRNA ligase activity
GO:0006419	18962	2	12882	2	46	32	1	FALSE	0.479227	1	0.000966184	alanyl-tRNA aminoacylation
GO:0006425	18962	2	12882	2	46	32	1	FALSE	0.479227	1	0.000966184	glutaminyl-tRNA aminoacylation
GO:0006426	18962	2	12882	2	46	32	1	FALSE	0.479227	1	0.000966184	glycyl-tRNA aminoacylation
GO:0006427	18962	2	12882	2	46	32	1	FALSE	0.479227	1	0.000966184	histidyl-tRNA aminoacylation
GO:0006431	18962	2	12882	2	46	32	1	FALSE	0.479227	1	0.000966184	methionyl-tRNA aminoacylation
GO:0006434	18962	2	12882	2	46	32	2	FALSE	0.479227	1	0.000966184	seryl-tRNA aminoacylation
GO:0006437	18962	2	12882	2	46	32	1	FALSE	0.479227	1	0.000966184	tyrosyl-tRNA aminoacylation
GO:0006438	18962	2	12882	2	46	32	1	FALSE	0.479227	1	0.000966184	valyl-tRNA aminoacylation
GO:0006825	18962	8	12882	5	18	10	1	FALSE	0.479844	1	2.2853e-05	copper ion transport
GO:0004366	18962	1	12882	1	25	12	1	FALSE	0.48	1	0.04	glycerol-3-phosphate O-acyltransferase activity
GO:0015276	18962	27	12882	18	87	56	2	FALSE	0.480339	1	4.2987e-23	ligand-gated ion channel activity
GO:0016782	18962	15	12882	9	2185	1222	1	FALSE	0.481204	1	1.11082e-38	transferase activity, transferring sulphur-containing groups
GO:0033765	18962	1	12882	1	56	27	2	FALSE	0.482143	1	0.0178571	steroid dehydrogenase activity, acting on the CH-CH group of donors
GO:0004615	18962	4	12882	3	71	43	1	FALSE	0.482648	1	1.02919e-06	phosphomannomutase activity
GO:0090351	18962	2	12882	2	30	21	1	FALSE	0.482759	1	0.00229885	seedling development
GO:0016872	18962	9	12882	6	208	125	1	FALSE	0.483833	1	5.93478e-16	intramolecular lyase activity
GO:0070085	18962	82	12882	46	6194	3422	1	FALSE	0.483935	1	9.31685e-189	glycosylation
GO:0006537	18962	4	12882	2	40	15	3	FALSE	0.484079	1	1.09421e-05	glutamate biosynthetic process
GO:1903508	18962	18	12882	11	1013	585	3	FALSE	0.484803	1	5.90672e-39	positive regulation of nucleic acid-templated transcription
GO:0031072	18962	6	12882	4	2967	1695	1	FALSE	0.484893	1	1.06078e-18	heat shock protein binding
GO:0080134	18962	13	12882	7	503	249	2	FALSE	0.48525	1	5.51832e-26	regulation of response to stress
GO:0016832	18962	16	12882	9	74	39	1	FALSE	0.486002	1	1.48676e-16	aldehyde-lyase activity
GO:0051258	18962	18	12882	13	90	62	1	FALSE	0.486233	1	2.63877e-19	protein polymerization
GO:0009135	18962	64	12882	38	70	41	1	FALSE	0.486374	1	7.62684e-09	purine nucleoside diphosphate metabolic process
GO:0009185	18962	64	12882	38	70	41	1	FALSE	0.486374	1	7.62684e-09	ribonucleoside diphosphate metabolic process
GO:0009640	18962	2	12882	2	37	26	2	FALSE	0.487988	1	0.0015015	photomorphogenesis
GO:0048573	18962	8	12882	5	81	45	3	FALSE	0.488243	1	3.10904e-11	photoperiodism, flowering
GO:0000166	18962	2086	12882	1216	2233	1301	2	FALSE	0.488288	1	1.21612e-234	nucleotide binding
GO:0004298	18962	17	12882	9	296	147	2	FALSE	0.488404	1	5.52668e-28	threonine-type endopeptidase activity
GO:0023056	18962	8	12882	5	353	196	3	FALSE	0.48883	1	1.81141e-16	positive regulation of signaling
GO:1902680	18962	18	12882	11	1021	591	5	FALSE	0.489539	1	5.12074e-39	positive regulation of RNA biosynthetic process
GO:0009310	18962	4	12882	3	271	165	2	FALSE	0.489996	1	4.54979e-09	amine catabolic process
GO:0042727	18962	8	12882	5	2083	1158	5	FALSE	0.490761	1	1.15306e-22	flavin-containing compound biosynthetic process
GO:0000103	18962	7	12882	4	123	61	1	FALSE	0.490882	1	1.40794e-11	sulfate assimilation
GO:0000041	18962	18	12882	10	181	95	1	FALSE	0.49098	1	3.5292e-25	transition metal ion transport
GO:0005759	18962	8	12882	5	266	148	2	FALSE	0.491432	1	1.78903e-15	mitochondrial matrix
GO:0045893	18962	18	12882	11	1006	583	3	FALSE	0.491913	1	6.69907e-39	positive regulation of transcription, DNA-templated
GO:0016229	18962	11	12882	6	1343	668	1	FALSE	0.492919	1	1.62238e-27	steroid dehydrogenase activity
GO:0051082	18962	48	12882	28	2967	1695	1	FALSE	0.493546	1	3.87852e-106	unfolded protein binding
GO:0009688	18962	1	12882	1	79	39	6	FALSE	0.493671	1	0.0126582	abscisic acid biosynthetic process
GO:0042401	18962	51	12882	31	82	49	2	FALSE	0.493987	1	2.68312e-23	cellular biogenic amine biosynthetic process
GO:0016893	18962	18	12882	10	57	30	1	FALSE	0.494784	1	3.22242e-15	endonuclease activity, active with either ribo- or deoxyribonucleic acids and producing 5'-phosphomonoesters
GO:0010038	18962	4	12882	3	26	16	1	FALSE	0.496321	1	6.68896e-05	response to metal ion
GO:0016722	18962	1	12882	1	1343	668	1	FALSE	0.497394	1	0.000744602	oxidoreductase activity, acting on metal ions
GO:0010242	18962	1	12882	1	1343	668	1	FALSE	0.497394	1	0.000744602	oxygen evolving activity
GO:0051341	18962	1	12882	1	1596	795	2	FALSE	0.49812	1	0.000626566	regulation of oxidoreductase activity
GO:0003825	18962	2	12882	2	55	39	1	FALSE	0.49899	1	0.000673401	alpha,alpha-trehalose-phosphate synthase (UDP-forming) activity
GO:0000003	18962	81	12882	45	8449	4639	1	FALSE	0.499099	1	7.22863e-198	reproduction
GO:0022414	18962	81	12882	45	8449	4639	2	FALSE	0.499099	1	7.22863e-198	reproductive process
GO:0051353	18962	1	12882	1	1364	682	3	FALSE	0.5	1	0.000733138	positive regulation of oxidoreductase activity
GO:0004806	18962	1	12882	1	98	49	2	FALSE	0.5	1	0.0102041	triglyceride lipase activity
GO:0090227	18962	1	12882	1	30	15	3	FALSE	0.5	1	0.0333333	regulation of red or far-red light signaling pathway
GO:0008676	18962	1	12882	1	44	22	1	FALSE	0.5	1	0.0227273	3-deoxy-8-phosphooctulonate synthase activity
GO:0000906	18962	1	12882	1	44	22	1	FALSE	0.5	1	0.0227273	6,7-dimethyl-8-ribityllumazine synthase activity
GO:0019948	18962	1	12882	1	10	5	1	FALSE	0.5	1	0.1	SUMO activating enzyme activity
GO:0003866	18962	1	12882	1	44	22	1	FALSE	0.5	1	0.0227273	3-phosphoshikimate 1-carboxyvinyltransferase activity
GO:0004425	18962	1	12882	1	40	20	1	FALSE	0.5	1	0.025	indole-3-glycerol-phosphate synthase activity
GO:0004638	18962	1	12882	1	40	20	1	FALSE	0.5	1	0.025	phosphoribosylaminoimidazole carboxylase activity
GO:0072598	18962	1	12882	1	48	24	1	FALSE	0.5	1	0.0208333	protein localization to chloroplast
GO:0072665	18962	1	12882	1	48	24	1	FALSE	0.5	1	0.0208333	protein localization to vacuole
GO:0022604	18962	5	12882	3	12	6	2	FALSE	0.5	1	0.00126263	regulation of cell morphogenesis
GO:0016435	18962	1	12882	1	6	3	1	FALSE	0.5	1	0.166667	rRNA (guanine) methyltransferase activity
GO:0000712	18962	1	12882	1	6	3	3	FALSE	0.5	1	0.166667	resolution of meiotic recombination intermediates
GO:0002098	18962	9	12882	5	10	5	1	FALSE	0.5	1	0.1	tRNA wobble uridine modification
GO:0004451	18962	1	12882	1	6	3	1	FALSE	0.5	1	0.166667	isocitrate lyase activity
GO:0046695	18962	5	12882	5	10	9	2	FALSE	0.5	1	0.00396825	SLIK (SAGA-like) complex
GO:0031667	18962	5	12882	3	6	3	1	FALSE	0.5	1	0.166667	response to nutrient levels
GO:0031669	18962	5	12882	3	6	3	2	FALSE	0.5	1	0.166667	cellular response to nutrient levels
GO:0070475	18962	3	12882	2	8	4	1	FALSE	0.5	1	0.0178571	rRNA base methylation
GO:0009926	18962	3	12882	2	6	3	1	FALSE	0.5	1	0.05	auxin polar transport
GO:0047150	18962	3	12882	2	6	3	1	FALSE	0.5	1	0.05	betaine-homocysteine S-methyltransferase activity
GO:0031127	18962	3	12882	2	6	3	1	FALSE	0.5	1	0.05	alpha-(1,2)-fucosyltransferase activity
GO:0004612	18962	3	12882	3	6	5	1	FALSE	0.5	1	0.05	phosphoenolpyruvate carboxykinase (ATP) activity
GO:0004592	18962	3	12882	2	14	7	1	FALSE	0.5	1	0.00274725	pantoate-beta-alanine ligase activity
GO:0019379	18962	1	12882	1	8	4	2	FALSE	0.5	1	0.125	sulfate assimilation, phosphoadenylyl sulfate reduction by phosphoadenylyl-sulfate reductase (thioredoxin)
GO:0004121	18962	1	12882	1	12	6	1	FALSE	0.5	1	0.0833333	cystathionine beta-lyase activity
GO:0004357	18962	1	12882	1	14	7	1	FALSE	0.5	1	0.0714286	glutamate-cysteine ligase activity
GO:0004639	18962	1	12882	1	14	7	1	FALSE	0.5	1	0.0714286	phosphoribosylaminoimidazolesuccinocarboxamide synthase activity
GO:0042276	18962	1	12882	1	2	1	1	FALSE	0.5	1	0.5	error-prone translesion synthesis
GO:0009631	18962	1	12882	1	2	1	1	FALSE	0.5	1	0.5	cold acclimation
GO:1902317	18962	1	12882	1	2	1	2	FALSE	0.5	1	0.5	nuclear DNA replication termination
GO:0043622	18962	1	12882	1	2	1	2	FALSE	0.5	1	0.5	cortical microtubule organization
GO:0044206	18962	1	12882	1	2	1	2	FALSE	0.5	1	0.5	UMP salvage
GO:0006014	18962	1	12882	1	2	1	1	FALSE	0.5	1	0.5	D-ribose metabolic process
GO:0030681	18962	1	12882	1	2	1	1	FALSE	0.5	1	0.5	multimeric ribonuclease P complex
GO:0006408	18962	1	12882	1	2	1	2	FALSE	0.5	1	0.5	snRNA export from nucleus
GO:0035312	18962	2	12882	2	4	3	2	FALSE	0.5	1	0.166667	5'-3' exodeoxyribonuclease activity
GO:0000076	18962	1	12882	1	4	2	1	FALSE	0.5	1	0.25	DNA replication checkpoint signaling
GO:0000127	18962	1	12882	1	4	2	1	FALSE	0.5	1	0.25	transcription factor TFIIIC complex
GO:0008422	18962	1	12882	1	4	2	1	FALSE	0.5	1	0.25	beta-glucosidase activity
GO:0009573	18962	3	12882	2	4	2	2	FALSE	0.5	1	0.25	chloroplast ribulose bisphosphate carboxylase complex
GO:0043067	18962	1	12882	1	4	2	2	FALSE	0.5	1	0.25	regulation of programmed cell death
GO:0043069	18962	1	12882	1	4	2	3	FALSE	0.5	1	0.25	negative regulation of programmed cell death
GO:0006388	18962	3	12882	2	56	28	2	FALSE	0.5	1	3.6075e-05	tRNA splicing, via endonucleolytic cleavage and ligation
GO:0018738	18962	1	12882	1	18	9	1	FALSE	0.5	1	0.0555556	S-formylglutathione hydrolase activity
GO:0006741	18962	3	12882	2	54	27	2	FALSE	0.5	1	4.03161e-05	NADP biosynthetic process
GO:0072662	18962	5	12882	3	56	28	2	FALSE	0.5	1	2.61793e-07	protein localization to peroxisome
GO:0044264	18962	270	12882	157	3482	2018	3	FALSE	0.500076	1	0	cellular polysaccharide metabolic process
GO:0036092	18962	6	12882	4	31	18	1	FALSE	0.500662	1	1.35818e-06	phosphatidylinositol-3-phosphate biosynthetic process
GO:0006457	18962	99	12882	56	6759	3789	1	FALSE	0.50144	1	1.3331e-223	protein folding
GO:0008509	18962	40	12882	24	298	175	2	FALSE	0.501583	1	1.36014e-50	anion transmembrane transporter activity
GO:0008654	18962	81	12882	46	2357	1324	4	FALSE	0.501771	1	1.60692e-152	phospholipid biosynthetic process
GO:0009229	18962	1	12882	1	249	125	3	FALSE	0.502008	1	0.00401606	thiamine diphosphate biosynthetic process
GO:0019842	18962	109	12882	64	2233	1301	1	FALSE	0.502463	1	1.9698e-188	vitamin binding
GO:0006970	18962	3	12882	2	506	254	2	FALSE	0.50297	1	4.65885e-08	response to osmotic stress
GO:0005794	18962	40	12882	24	1384	813	3	FALSE	0.503237	1	3.26081e-78	Golgi apparatus
GO:0000178	18962	6	12882	4	2310	1341	2	FALSE	0.503934	1	4.76961e-18	exosome (RNase complex)
GO:0019318	18962	107	12882	66	111	68	1	FALSE	0.504196	1	1.66973e-07	hexose metabolic process
GO:0004619	18962	62	12882	38	71	43	1	FALSE	0.506178	1	1.34275e-11	phosphoglycerate mutase activity
GO:1904029	18962	13	12882	9	52	34	3	FALSE	0.50719	1	1.57477e-12	regulation of cyclin-dependent protein kinase activity
GO:0036265	18962	6	12882	4	36	21	1	FALSE	0.507202	1	5.13402e-07	RNA (guanine-N7)-methylation
GO:0006351	18962	1006	12882	583	1956	1133	3	FALSE	0.507971	1	0	transcription, DNA-templated
GO:0120252	18962	17	12882	10	5508	3085	1	FALSE	0.508181	1	9.22371e-50	hydrocarbon metabolic process
GO:0042780	18962	1	12882	1	57	29	2	FALSE	0.508772	1	0.0175439	tRNA 3'-end processing
GO:0032272	18962	2	12882	2	18	13	3	FALSE	0.509804	1	0.00653595	negative regulation of protein polymerization
GO:0010016	18962	2	12882	2	32	23	2	FALSE	0.510081	1	0.00201613	shoot system morphogenesis
GO:0045048	18962	1	12882	1	49	25	3	FALSE	0.510204	1	0.0204082	protein insertion into ER membrane
GO:0005743	18962	47	12882	25	67	35	2	FALSE	0.510451	1	1.72521e-17	mitochondrial inner membrane
GO:0044389	18962	7	12882	4	105	53	1	FALSE	0.510729	1	4.39353e-11	ubiquitin-like protein ligase binding
GO:0005963	18962	10	12882	7	211	137	2	FALSE	0.510869	1	2.57622e-17	magnesium-dependent protein serine/threonine phosphatase complex
GO:0044242	18962	34	12882	19	511	279	3	FALSE	0.510939	1	7.43734e-54	cellular lipid catabolic process
GO:0016530	18962	1	12882	1	1354	693	2	FALSE	0.511817	1	0.000738552	metallochaperone activity
GO:0042625	18962	4	12882	3	82	51	1	FALSE	0.511975	1	5.71736e-07	ATPase-coupled ion transmembrane transporter activity
GO:0044271	18962	1833	12882	1032	2938	1654	2	FALSE	0.512714	1	0	cellular nitrogen compound biosynthetic process
GO:0140098	18962	201	12882	113	298	167	1	FALSE	0.513294	1	4.46906e-81	catalytic activity, acting on RNA
GO:0101030	18962	1	12882	1	37	19	1	FALSE	0.513514	1	0.027027	tRNA-guanine transglycosylation
GO:0000725	18962	8	12882	5	129	73	2	FALSE	0.513836	1	6.5607e-13	recombinational repair
GO:1902495	18962	21	12882	12	928	511	3	FALSE	0.514118	1	3.0821e-43	transmembrane transporter complex
GO:0045926	18962	1	12882	1	177	91	3	FALSE	0.514124	1	0.00564972	negative regulation of growth
GO:0009507	18962	34	12882	17	35	17	1	FALSE	0.514286	1	0.0285714	chloroplast
GO:0015942	18962	1	12882	1	208	107	1	FALSE	0.514423	1	0.00480769	formate metabolic process
GO:0016462	18962	453	12882	275	457	277	1	FALSE	0.514533	1	5.57523e-10	pyrophosphatase activity
GO:0016998	18962	10	12882	6	166	92	2	FALSE	0.515283	1	3.0111e-16	cell wall macromolecule catabolic process
GO:0006099	18962	51	12882	29	5284	2965	2	FALSE	0.515546	1	2.6587e-124	tricarboxylic acid cycle
GO:0019362	18962	20	12882	11	259	137	2	FALSE	0.516215	1	2.7992e-30	pyridine nucleotide metabolic process
GO:0006002	18962	8	12882	5	1669	946	3	FALSE	0.516321	1	6.81031e-22	fructose 6-phosphate metabolic process
GO:0009041	18962	5	12882	2	16	5	1	FALSE	0.516484	1	0.000228938	uridylate kinase activity
GO:0015846	18962	1	12882	1	373	193	2	FALSE	0.517426	1	0.00268097	polyamine transport
GO:0061695	18962	91	12882	59	180	116	1	FALSE	0.517862	1	1.11096e-53	transferase complex, transferring phosphorus-containing groups
GO:0016684	18962	106	12882	53	1343	668	1	FALSE	0.517991	1	2.14728e-160	oxidoreductase activity, acting on peroxide as acceptor
GO:0009084	18962	22	12882	12	167	88	2	FALSE	0.518144	1	6.01608e-28	glutamine family amino acid biosynthetic process
GO:0042175	18962	53	12882	31	2401	1388	2	FALSE	0.518366	1	5.26296e-110	nuclear outer membrane-endoplasmic reticulum membrane network
GO:1901976	18962	1	12882	1	27	14	3	FALSE	0.518519	1	0.037037	regulation of cell cycle checkpoint
GO:0052624	18962	1	12882	1	27	14	2	FALSE	0.518519	1	0.037037	2-phytyl-1,4-naphthoquinone methyltransferase activity
GO:0006655	18962	1	12882	1	54	28	2	FALSE	0.518519	1	0.0185185	phosphatidylglycerol biosynthetic process
GO:0003713	18962	6	12882	4	51	30	2	FALSE	0.518697	1	5.55264e-08	transcription coactivator activity
GO:0043101	18962	8	12882	5	1259	715	3	FALSE	0.518916	1	6.53119e-21	purine-containing compound salvage
GO:0009687	18962	1	12882	1	210	109	5	FALSE	0.519048	1	0.0047619	abscisic acid metabolic process
GO:0051095	18962	1	12882	1	279	145	2	FALSE	0.519713	1	0.00358423	regulation of helicase activity
GO:0008135	18962	68	12882	39	640	364	3	FALSE	0.51993	1	1.50467e-93	translation factor activity, RNA binding
GO:0046471	18962	1	12882	1	75	39	1	FALSE	0.52	1	0.0133333	phosphatidylglycerol metabolic process
GO:0006714	18962	1	12882	1	25	13	1	FALSE	0.52	1	0.04	sesquiterpenoid metabolic process
GO:0016106	18962	1	12882	1	25	13	2	FALSE	0.52	1	0.04	sesquiterpenoid biosynthetic process
GO:0110095	18962	1	12882	1	123	64	2	FALSE	0.520325	1	0.00813008	cellular detoxification of aldehyde
GO:0003949	18962	1	12882	1	23	12	1	FALSE	0.521739	1	0.0434783	1-(5-phosphoribosyl)-5-[(5-phosphoribosylamino)methylideneamino]imidazole-4-carboxamide isomerase activity
GO:0004252	18962	102	12882	52	347	176	2	FALSE	0.522157	1	1.13969e-90	serine-type endopeptidase activity
GO:0051013	18962	3	12882	2	33	17	1	FALSE	0.52346	1	0.000183284	microtubule severing
GO:2001141	18962	902	12882	521	1129	652	4	FALSE	0.523464	1	2.82639e-245	regulation of RNA biosynthetic process
GO:0004749	18962	5	12882	4	7	5	1	FALSE	0.52381	1	0.047619	ribose phosphate diphosphokinase activity
GO:0048015	18962	5	12882	4	7	5	1	FALSE	0.52381	1	0.047619	phosphatidylinositol-mediated signaling
GO:0004791	18962	3	12882	2	122	63	2	FALSE	0.524787	1	3.38707e-06	thioredoxin-disulfide reductase activity
GO:0032886	18962	10	12882	6	1639	915	2	FALSE	0.525931	1	2.66637e-26	regulation of microtubule-based process
GO:0004046	18962	2	12882	2	26	19	1	FALSE	0.526154	1	0.00307692	aminoacylase activity
GO:0004061	18962	2	12882	2	26	19	1	FALSE	0.526154	1	0.00307692	arylformamidase activity
GO:0042435	18962	46	12882	26	2087	1166	6	FALSE	0.526156	1	1.8176e-95	indole-containing compound biosynthetic process
GO:0016894	18962	1	12882	1	57	30	1	FALSE	0.526316	1	0.0175439	endonuclease activity, active with either ribo- or deoxyribonucleic acids and producing 3'-phosphomonoesters
GO:0043574	18962	6	12882	4	191	113	1	FALSE	0.526726	1	1.60536e-11	peroxisomal transport
GO:0015293	18962	1	12882	1	110	58	1	FALSE	0.527273	1	0.00909091	symporter activity
GO:0106074	18962	11	12882	7	107	64	2	FALSE	0.5274	1	3.22739e-15	aminoacyl-tRNA metabolism involved in translational fidelity
GO:1901419	18962	1	12882	1	53	28	2	FALSE	0.528302	1	0.0188679	regulation of response to alcohol
GO:0008206	18962	1	12882	1	282	149	3	FALSE	0.528369	1	0.0035461	bile acid metabolic process
GO:0010239	18962	1	12882	1	104	55	3	FALSE	0.528846	1	0.00961538	chloroplast mRNA processing
GO:0022832	18962	24	12882	17	52	36	1	FALSE	0.528853	1	2.3453e-15	voltage-gated channel activity
GO:0043624	18962	24	12882	12	27	13	1	FALSE	0.528889	1	0.00034188	cellular protein complex disassembly
GO:0009237	18962	1	12882	1	17	9	1	FALSE	0.529412	1	0.0588235	siderophore metabolic process
GO:0009326	18962	1	12882	1	51	27	1	FALSE	0.529412	1	0.0196078	formate dehydrogenase complex
GO:0000287	18962	86	12882	44	1346	686	1	FALSE	0.529602	1	3.10118e-138	magnesium ion binding
GO:0008213	18962	33	12882	20	1345	802	1	FALSE	0.529736	1	7.29003e-67	protein alkylation
GO:0005198	18962	349	12882	192	11877	6540	1	FALSE	0.530059	1	0	structural molecule activity
GO:0006069	18962	1	12882	1	360	191	2	FALSE	0.530556	1	0.00277778	ethanol oxidation
GO:1903506	18962	902	12882	521	1013	585	2	FALSE	0.530673	1	2.19614e-151	regulation of nucleic acid-templated transcription
GO:0140014	18962	37	12882	21	52	29	2	FALSE	0.530887	1	2.23145e-13	mitotic nuclear division
GO:0031332	18962	1	12882	1	111	59	1	FALSE	0.531532	1	0.00900901	RNAi effector complex
GO:0046292	18962	1	12882	1	1078	573	2	FALSE	0.53154	1	0.000927644	formaldehyde metabolic process
GO:0003924	18962	177	12882	109	434	267	1	FALSE	0.531895	1	9.6183e-127	GTPase activity
GO:0016504	18962	1	12882	1	467	249	3	FALSE	0.533191	1	0.00214133	peptidase activator activity
GO:0007008	18962	2	12882	1	10	3	1	FALSE	0.533333	1	0.0222222	outer mitochondrial membrane organization
GO:0032040	18962	8	12882	6	10	7	2	FALSE	0.533333	1	0.0222222	small-subunit processome
GO:0071025	18962	1	12882	1	15	8	1	FALSE	0.533333	1	0.0666667	RNA surveillance
GO:0010952	18962	1	12882	1	470	251	4	FALSE	0.534043	1	0.00212766	positive regulation of peptidase activity
GO:0006787	18962	5	12882	4	34	24	2	FALSE	0.53463	1	3.59381e-06	porphyrin-containing compound catabolic process
GO:0015928	18962	3	12882	2	346	181	1	FALSE	0.534758	1	1.46116e-07	fucosidase activity
GO:0022618	18962	8	12882	5	454	261	3	FALSE	0.535403	1	2.37688e-17	ribonucleoprotein complex assembly
GO:0004519	18962	57	12882	30	94	49	1	FALSE	0.535528	1	5.12985e-27	endonuclease activity
GO:0006417	18962	76	12882	43	1447	816	5	FALSE	0.535695	1	8.92232e-129	regulation of translation
GO:0070449	18962	2	12882	2	8	6	1	FALSE	0.535714	1	0.0357143	elongin complex
GO:0005779	18962	6	12882	3	23	10	2	FALSE	0.536777	1	9.90619e-06	integral component of peroxisomal membrane
GO:0046040	18962	7	12882	4	178	92	2	FALSE	0.537465	1	1.00314e-12	IMP metabolic process
GO:0016810	18962	51	12882	28	1958	1068	1	FALSE	0.537691	1	3.92159e-102	hydrolase activity, acting on carbon-nitrogen (but not peptide) bonds
GO:0000808	18962	6	12882	4	1558	930	2	FALSE	0.537922	1	5.08293e-17	origin recognition complex
GO:0006699	18962	1	12882	1	143	77	4	FALSE	0.538462	1	0.00699301	bile acid biosynthetic process
GO:0099500	18962	38	12882	18	39	18	2	FALSE	0.538462	1	0.025641	vesicle fusion to plasma membrane
GO:0004112	18962	1	12882	1	26	14	1	FALSE	0.538462	1	0.0384615	cyclic-nucleotide phosphodiesterase activity
GO:0001934	18962	13	12882	8	893	525	4	FALSE	0.538659	1	2.96022e-29	positive regulation of protein phosphorylation
GO:0016742	18962	11	12882	6	212	109	1	FALSE	0.539193	1	1.33672e-18	hydroxymethyl-, formyl- and related transferase activity
GO:0045860	18962	13	12882	8	889	523	4	FALSE	0.539842	1	3.13937e-29	positive regulation of protein kinase activity
GO:0061615	18962	9	12882	6	61	38	4	FALSE	0.540307	1	5.76643e-11	glycolytic process through fructose-6-phosphate
GO:0033177	18962	20	12882	11	226	121	2	FALSE	0.540589	1	4.78684e-29	proton-transporting two-sector ATPase complex, proton-transporting domain
GO:0008686	18962	3	12882	2	74	39	1	FALSE	0.541065	1	1.54264e-05	3,4-dihydroxy-2-butanone-4-phosphate synthase activity
GO:0090079	18962	68	12882	39	2236	1279	2	FALSE	0.541456	1	1.19495e-131	translation regulator activity, nucleic acid binding
GO:0009991	18962	6	12882	3	41	18	1	FALSE	0.541533	1	2.22401e-07	response to extracellular stimulus
GO:0071496	18962	6	12882	3	41	18	1	FALSE	0.541533	1	2.22401e-07	cellular response to external stimulus
GO:0008643	18962	3	12882	2	358	189	1	FALSE	0.541973	1	1.31871e-07	carbohydrate transport
GO:0017038	18962	19	12882	11	190	107	1	FALSE	0.541997	1	1.55949e-26	protein import
GO:0008047	18962	1	12882	1	6094	3304	3	FALSE	0.542173	1	0.000164096	enzyme activator activity
GO:0018193	18962	109	12882	65	1345	802	1	FALSE	0.542264	1	1.20957e-163	peptidyl-amino acid modification
GO:0010556	18962	981	12882	565	1854	1069	3	FALSE	0.542535	1	0	regulation of macromolecule biosynthetic process
GO:0010921	18962	3	12882	2	246	130	3	FALSE	0.542811	1	4.08e-07	regulation of phosphatase activity
GO:1902294	18962	1	12882	1	68	37	3	FALSE	0.544118	1	0.0147059	cell cycle DNA replication termination
GO:0016822	18962	1	12882	1	1958	1068	1	FALSE	0.545455	1	0.000510725	hydrolase activity, acting on acid carbon-carbon bonds
GO:0005338	18962	6	12882	4	15	9	2	FALSE	0.545455	1	0.0001998	nucleotide-sugar transmembrane transporter activity
GO:0003952	18962	1	12882	1	11	6	1	FALSE	0.545455	1	0.0909091	NAD+ synthase (glutamine-hydrolyzing) activity
GO:0004644	18962	1	12882	1	11	6	1	FALSE	0.545455	1	0.0909091	phosphoribosylglycinamide formyltransferase activity
GO:0031010	18962	1	12882	1	11	6	1	FALSE	0.545455	1	0.0909091	ISWI-type complex
GO:0031204	18962	1	12882	1	11	6	2	FALSE	0.545455	1	0.0909091	posttranslational protein targeting to membrane, translocation
GO:0009086	18962	13	12882	6	48	21	3	FALSE	0.546099	1	5.18327e-12	methionine biosynthetic process
GO:0065008	18962	220	12882	123	1813	1016	1	FALSE	0.546273	1	3.3875e-290	regulation of biological quality
GO:0006888	18962	15	12882	9	790	458	3	FALSE	0.546475	1	5.13065e-32	endoplasmic reticulum to Golgi vesicle-mediated transport
GO:0051345	18962	1	12882	1	1979	1082	3	FALSE	0.546741	1	0.000505306	positive regulation of hydrolase activity
GO:0031231	18962	6	12882	3	25	11	2	FALSE	0.547826	1	5.64653e-06	intrinsic component of peroxisomal membrane
GO:0016887	18962	257	12882	158	434	267	2	FALSE	0.548028	1	9.6183e-127	ATP hydrolysis activity
GO:0019673	18962	4	12882	3	42	27	1	FALSE	0.54878	1	8.93416e-06	GDP-mannose metabolic process
GO:0007015	18962	28	12882	18	38	24	2	FALSE	0.549057	1	2.11536e-09	actin filament organization
GO:0019740	18962	1	12882	1	8449	4639	3	FALSE	0.549059	1	0.000118357	nitrogen utilization
GO:0022610	18962	1	12882	1	8449	4639	1	FALSE	0.549059	1	0.000118357	biological adhesion
GO:0032989	18962	1	12882	1	508	279	3	FALSE	0.549213	1	0.0019685	cellular component morphogenesis
GO:0071705	18962	267	12882	144	1348	729	1	FALSE	0.549214	1	1.53696e-290	nitrogen compound transport
GO:0015294	18962	1	12882	1	222	122	3	FALSE	0.54955	1	0.0045045	solute:cation symporter activity
GO:0046983	18962	316	12882	180	2967	1695	1	FALSE	0.549954	1	0	protein dimerization activity
GO:0005971	18962	1	12882	1	80	44	2	FALSE	0.55	1	0.0125	ribonucleoside-diphosphate reductase complex
GO:0008685	18962	1	12882	1	20	11	1	FALSE	0.55	1	0.05	2-C-methyl-D-erythritol 2,4-cyclodiphosphate synthase activity
GO:0019357	18962	1	12882	1	20	11	2	FALSE	0.55	1	0.05	nicotinate nucleotide biosynthetic process
GO:0042579	18962	20	12882	12	1384	813	2	FALSE	0.550248	1	4.20055e-45	microbody
GO:0044265	18962	121	12882	70	3586	2079	3	FALSE	0.550276	1	4.89326e-229	cellular macromolecule catabolic process
GO:0019216	18962	1	12882	1	1532	844	2	FALSE	0.550914	1	0.000652742	regulation of lipid metabolic process
GO:0044038	18962	18	12882	10	74	40	3	FALSE	0.551062	1	1.37613e-17	cell wall macromolecule biosynthetic process
GO:0006333	18962	23	12882	15	36	23	1	FALSE	0.551808	1	4.32753e-10	chromatin assembly or disassembly
GO:0071103	18962	47	12882	31	87	57	1	FALSE	0.551941	1	1.00113e-25	DNA conformation change
GO:1901071	18962	10	12882	6	23	13	1	FALSE	0.552093	1	8.74075e-07	glucosamine-containing compound metabolic process
GO:0008374	18962	25	12882	12	144	68	1	FALSE	0.552373	1	1.55791e-28	O-acyltransferase activity
GO:0030906	18962	3	12882	2	226	121	2	FALSE	0.553245	1	5.26759e-07	retromer, cargo-selective complex
GO:0042575	18962	20	12882	13	179	114	2	FALSE	0.553437	1	6.42336e-27	DNA polymerase complex
GO:0009881	18962	6	12882	4	48	29	1	FALSE	0.553541	1	8.14896e-08	photoreceptor activity
GO:0006450	18962	12	12882	7	220	123	1	FALSE	0.553643	1	5.0569e-20	regulation of translational fidelity
GO:1901605	18962	377	12882	225	424	253	1	FALSE	0.553886	1	1.19281e-63	alpha-amino acid metabolic process
GO:0046620	18962	2	12882	2	24	18	3	FALSE	0.554348	1	0.00362319	regulation of organ growth
GO:0031974	18962	160	12882	91	3751	2141	1	FALSE	0.55491	1	2.01368e-286	membrane-enclosed lumen
GO:0030975	18962	1	12882	1	5476	3039	6	FALSE	0.554967	1	0.000182615	thiamine binding
GO:0050684	18962	1	12882	1	72	40	2	FALSE	0.555556	1	0.0138889	regulation of mRNA processing
GO:0042779	18962	1	12882	1	45	25	2	FALSE	0.555556	1	0.0222222	tRNA 3'-trailer cleavage
GO:0045747	18962	1	12882	1	9	5	3	FALSE	0.555556	1	0.111111	positive regulation of Notch signaling pathway
GO:0070577	18962	1	12882	1	9	5	2	FALSE	0.555556	1	0.111111	lysine-acetylated histone binding
GO:0030865	18962	1	12882	1	81	45	1	FALSE	0.555556	1	0.0123457	cortical cytoskeleton organization
GO:0065004	18962	30	12882	21	91	63	2	FALSE	0.555829	1	9.95835e-25	protein-DNA complex assembly
GO:0006526	18962	10	12882	6	44	25	2	FALSE	0.555877	1	4.03022e-10	arginine biosynthetic process
GO:0046914	18962	804	12882	409	1346	686	1	FALSE	0.5559	1	0	transition metal ion binding
GO:0003909	18962	3	12882	2	80	43	3	FALSE	0.556865	1	1.21714e-05	DNA ligase activity
GO:0022406	18962	12	12882	7	6759	3789	1	FALSE	0.556885	1	5.32097e-38	membrane docking
GO:1905957	18962	1	12882	1	1544	860	3	FALSE	0.556995	1	0.000647668	regulation of cellular response to alcohol
GO:0016759	18962	30	12882	19	83	52	1	FALSE	0.55753	1	2.87395e-23	cellulose synthase activity
GO:0030003	18962	8	12882	5	48	28	2	FALSE	0.557597	1	2.65007e-09	cellular cation homeostasis
GO:0034030	18962	11	12882	6	29	15	2	FALSE	0.557924	1	2.8904e-08	ribonucleoside bisphosphate biosynthetic process
GO:0008360	18962	1	12882	1	224	125	2	FALSE	0.558036	1	0.00446429	regulation of cell shape
GO:0034248	18962	76	12882	43	1587	900	3	FALSE	0.558429	1	6.67074e-132	regulation of cellular amide metabolic process
GO:0045240	18962	3	12882	2	52	28	2	FALSE	0.558733	1	4.52489e-05	dihydrolipoyl dehydrogenase complex
GO:0046406	18962	1	12882	1	68	38	2	FALSE	0.558824	1	0.0147059	magnesium protoporphyrin IX methyltransferase activity
GO:0016852	18962	1	12882	1	279	156	1	FALSE	0.55914	1	0.00358423	sirohydrochlorin cobaltochelatase activity
GO:0042562	18962	1	12882	1	8089	4528	1	FALSE	0.559773	1	0.000123625	hormone binding
GO:0019808	18962	1	12882	1	8089	4528	1	FALSE	0.559773	1	0.000123625	polyamine binding
GO:0004482	18962	1	12882	1	25	14	4	FALSE	0.56	1	0.04	mRNA (guanine-N7-)-methyltransferase activity
GO:0016529	18962	9	12882	6	92	58	2	FALSE	0.56023	1	1.15107e-12	sarcoplasmic reticulum
GO:0000502	18962	25	12882	16	155	98	2	FALSE	0.560388	1	2.0945e-29	proteasome complex
GO:0009163	18962	5	12882	3	930	495	4	FALSE	0.560446	1	1.74359e-13	nucleoside biosynthetic process
GO:0007155	18962	1	12882	1	6759	3789	2	FALSE	0.560586	1	0.000147951	cell adhesion
GO:0006558	18962	62	12882	39	110	69	2	FALSE	0.560853	1	2.45973e-32	L-phenylalanine metabolic process
GO:0009235	18962	1	12882	1	123	69	2	FALSE	0.560976	1	0.00813008	cobalamin metabolic process
GO:0009113	18962	6	12882	3	246	111	4	FALSE	0.562014	1	3.45464e-12	purine nucleobase biosynthetic process
GO:0004150	18962	1	12882	1	16	9	1	FALSE	0.5625	1	0.0625	dihydroneopterin aldolase activity
GO:0017069	18962	1	12882	1	343	193	1	FALSE	0.562682	1	0.00291545	snRNA binding
GO:0002151	18962	1	12882	1	343	193	1	FALSE	0.562682	1	0.00291545	G-quadruplex RNA binding
GO:0006997	18962	1	12882	1	302	170	1	FALSE	0.562914	1	0.00331126	nucleus organization
GO:1901800	18962	3	12882	2	13	7	3	FALSE	0.562937	1	0.0034965	positive regulation of proteasomal protein catabolic process
GO:0005527	18962	1	12882	1	4577	2577	2	FALSE	0.563033	1	0.000218484	macrolide binding
GO:0071166	18962	6	12882	4	220	134	1	FALSE	0.563388	1	6.80232e-12	ribonucleoprotein complex localization
GO:0006808	18962	1	12882	1	1601	902	2	FALSE	0.563398	1	0.00062461	regulation of nitrogen utilization
GO:0120255	18962	1	12882	1	2438	1374	2	FALSE	0.563577	1	0.000410172	olefinic compound biosynthetic process
GO:0009101	18962	78	12882	44	2075	1175	4	FALSE	0.563654	1	9.18537e-144	glycoprotein biosynthetic process
GO:0009448	18962	1	12882	1	589	332	2	FALSE	0.563667	1	0.00169779	gamma-aminobutyric acid metabolic process
GO:0008452	18962	1	12882	1	204	115	2	FALSE	0.563725	1	0.00490196	RNA ligase activity
GO:0000439	18962	6	12882	5	51	39	1	FALSE	0.564798	1	5.55264e-08	transcription factor TFIIH core complex
GO:0046890	18962	1	12882	1	1209	683	3	FALSE	0.56493	1	0.00082713	regulation of lipid biosynthetic process
GO:0004019	18962	1	12882	1	46	26	1	FALSE	0.565217	1	0.0217391	adenylosuccinate synthase activity
GO:0004516	18962	1	12882	1	46	26	1	FALSE	0.565217	1	0.0217391	nicotinate phosphoribosyltransferase activity
GO:0005789	18962	53	12882	31	183	107	3	FALSE	0.565712	1	2.28268e-47	endoplasmic reticulum membrane
GO:0009236	18962	1	12882	1	76	43	3	FALSE	0.565789	1	0.0131579	cobalamin biosynthetic process
GO:0007264	18962	19	12882	11	130	74	1	FALSE	0.565829	1	3.31621e-23	small GTPase mediated signal transduction
GO:0005942	18962	1	12882	1	316	179	3	FALSE	0.566456	1	0.00316456	phosphatidylinositol 3-kinase complex
GO:0098507	18962	1	12882	1	173	98	1	FALSE	0.566474	1	0.00578035	polynucleotide 5' dephosphorylation
GO:0031984	18962	58	12882	33	3751	2141	3	FALSE	0.566553	1	1.83237e-129	organelle subcompartment
GO:0006003	18962	1	12882	1	1669	946	3	FALSE	0.566806	1	0.000599161	fructose 2,6-bisphosphate metabolic process
GO:0032506	18962	3	12882	2	68	37	2	FALSE	0.567005	1	1.99537e-05	cytokinetic process
GO:0080110	18962	1	12882	1	1355	769	2	FALSE	0.567528	1	0.000738007	sporopollenin biosynthetic process
GO:1902979	18962	1	12882	1	37	21	3	FALSE	0.567568	1	0.027027	mitotic DNA replication termination
GO:0000255	18962	1	12882	1	4593	2608	4	FALSE	0.567821	1	0.000217723	allantoin metabolic process
GO:0043048	18962	1	12882	1	81	46	1	FALSE	0.567901	1	0.0123457	dolichyl monophosphate biosynthetic process
GO:0015144	18962	3	12882	2	678	370	2	FALSE	0.568494	1	1.93369e-08	carbohydrate transmembrane transporter activity
GO:0032993	18962	47	12882	28	1495	892	1	FALSE	0.568547	1	3.32558e-90	protein-DNA complex
GO:0090207	18962	1	12882	1	1129	642	3	FALSE	0.568645	1	0.00088574	regulation of triglyceride metabolic process
GO:0042357	18962	1	12882	1	1497	852	3	FALSE	0.569138	1	0.000668003	thiamine diphosphate metabolic process
GO:0005945	18962	9	12882	6	112	71	2	FALSE	0.569272	1	1.81998e-13	6-phosphofructokinase complex
GO:0098501	18962	1	12882	1	4427	2524	3	FALSE	0.570138	1	0.000225887	polynucleotide dephosphorylation
GO:0042597	18962	1	12882	1	3751	2141	1	FALSE	0.570781	1	0.000266596	periplasmic space
GO:0018995	18962	1	12882	1	3751	2141	1	FALSE	0.570781	1	0.000266596	host cellular component
GO:0140030	18962	1	12882	1	2967	1695	1	FALSE	0.571284	1	0.000337041	modification-dependent protein binding
GO:1903313	18962	1	12882	1	98	56	3	FALSE	0.571429	1	0.0102041	positive regulation of mRNA metabolic process
GO:0032008	18962	6	12882	3	7	3	3	FALSE	0.571429	1	0.142857	positive regulation of TOR signaling
GO:0004849	18962	1	12882	1	7	4	2	FALSE	0.571429	1	0.142857	uridine kinase activity
GO:0000811	18962	1	12882	1	21	12	2	FALSE	0.571429	1	0.047619	GINS complex
GO:0001763	18962	1	12882	1	126	72	2	FALSE	0.571429	1	0.00793651	morphogenesis of a branching structure
GO:0016311	18962	173	12882	98	1495	852	1	FALSE	0.571897	1	7.12848e-232	dephosphorylation
GO:0009066	18962	106	12882	63	377	225	1	FALSE	0.571905	1	1.19357e-96	aspartate family amino acid metabolic process
GO:0140358	18962	19	12882	12	82	51	1	FALSE	0.57235	1	5.07347e-19	P-type transmembrane transporter activity
GO:0007062	18962	6	12882	4	132	81	3	FALSE	0.573142	1	1.52736e-10	sister chromatid cohesion
GO:0004518	18962	94	12882	49	471	247	2	FALSE	0.573206	1	1.2577e-101	nuclease activity
GO:0043487	18962	1	12882	1	1247	715	5	FALSE	0.573376	1	0.000801925	regulation of RNA stability
GO:0018271	18962	1	12882	1	1771	1016	2	FALSE	0.573687	1	0.000564653	biotin-protein ligase activity
GO:0045739	18962	1	12882	1	122	70	4	FALSE	0.57377	1	0.00819672	positive regulation of DNA repair
GO:0000096	18962	40	12882	22	3165	1746	3	FALSE	0.573813	1	1.00966e-92	sulfur amino acid metabolic process
GO:0004149	18962	1	12882	1	1728	992	2	FALSE	0.574074	1	0.000578704	dihydrolipoyllysine-residue succinyltransferase activity
GO:0004742	18962	1	12882	1	1728	992	3	FALSE	0.574074	1	0.000578704	dihydrolipoyllysine-residue acetyltransferase activity
GO:0071071	18962	1	12882	1	1062	610	4	FALSE	0.574388	1	0.00094162	regulation of phospholipid biosynthetic process
GO:0042273	18962	3	12882	2	371	204	2	FALSE	0.574751	1	1.18454e-07	ribosomal large subunit biogenesis
GO:0046961	18962	4	12882	3	35	23	3	FALSE	0.575	1	1.90985e-05	proton-transporting ATPase activity, rotational mechanism
GO:0006082	18962	618	12882	342	5806	3229	3	FALSE	0.575199	1	0	organic acid metabolic process
GO:0010866	18962	1	12882	1	984	566	4	FALSE	0.575203	1	0.00101626	regulation of triglyceride biosynthetic process
GO:0015385	18962	5	12882	4	11	8	3	FALSE	0.575758	1	0.0021645	sodium:proton antiporter activity
GO:0009834	18962	2	12882	2	13	10	1	FALSE	0.576923	1	0.0128205	plant-type secondary cell wall biogenesis
GO:0008915	18962	1	12882	1	291	168	2	FALSE	0.57732	1	0.00343643	lipid-A-disaccharide synthase activity
GO:0140312	18962	1	12882	1	168	97	2	FALSE	0.577381	1	0.00595238	cargo adaptor activity
GO:0019674	18962	3	12882	2	6194	3422	1	FALSE	0.578429	1	2.52609e-11	NAD metabolic process
GO:1990316	18962	1	12882	1	714	413	2	FALSE	0.578431	1	0.00140056	Atg1/ULK1 kinase complex
GO:0016634	18962	10	12882	5	46	22	1	FALSE	0.578498	1	2.45317e-10	oxidoreductase activity, acting on the CH-CH group of donors, oxygen as acceptor
GO:0008568	18962	1	12882	1	1984	1148	3	FALSE	0.578629	1	0.000504032	microtubule-severing ATPase activity
GO:0005741	18962	15	12882	8	67	35	2	FALSE	0.578756	1	2.892e-15	mitochondrial outer membrane
GO:0002831	18962	5	12882	2	108	38	2	FALSE	0.578852	1	8.97109e-09	regulation of response to biotic stimulus
GO:0008446	18962	1	12882	1	119	69	1	FALSE	0.579832	1	0.00840336	GDP-mannose 4,6-dehydratase activity
GO:0004333	18962	1	12882	1	119	69	1	FALSE	0.579832	1	0.00840336	fumarate hydratase activity
GO:0004424	18962	1	12882	1	119	69	1	FALSE	0.579832	1	0.00840336	imidazoleglycerol-phosphate dehydratase activity
GO:0004655	18962	1	12882	1	119	69	1	FALSE	0.579832	1	0.00840336	porphobilinogen synthase activity
GO:0140299	18962	18	12882	10	11877	6540	1	FALSE	0.580082	1	2.93236e-58	small molecule sensor activity
GO:0060090	18962	18	12882	10	11877	6540	2	FALSE	0.580082	1	2.93236e-58	molecular adaptor activity
GO:0046294	18962	1	12882	1	81	47	4	FALSE	0.580247	1	0.0123457	formaldehyde catabolic process
GO:0009629	18962	6	12882	4	60	37	1	FALSE	0.580455	1	1.99745e-08	response to gravity
GO:0008373	18962	3	12882	2	379	210	2	FALSE	0.581031	1	1.11091e-07	sialyltransferase activity
GO:1903725	18962	1	12882	1	148	86	3	FALSE	0.581081	1	0.00675676	regulation of phospholipid metabolic process
GO:0008195	18962	1	12882	1	160	93	1	FALSE	0.58125	1	0.00625	phosphatidate phosphatase activity
GO:0098519	18962	1	12882	1	160	93	1	FALSE	0.58125	1	0.00625	nucleotide phosphatase activity, acting on free nucleotides
GO:0098518	18962	1	12882	1	160	93	2	FALSE	0.58125	1	0.00625	polynucleotide phosphatase activity
GO:0061013	18962	1	12882	1	1008	586	4	FALSE	0.581349	1	0.000992063	regulation of mRNA catabolic process
GO:0004532	18962	3	12882	2	56	31	3	FALSE	0.58153	1	3.6075e-05	exoribonuclease activity
GO:0034629	18962	1	12882	1	165	96	2	FALSE	0.581818	1	0.00606061	cellular protein-containing complex localization
GO:0031050	18962	1	12882	1	225	131	1	FALSE	0.582222	1	0.00444444	dsRNA processing
GO:0031425	18962	1	12882	1	225	131	1	FALSE	0.582222	1	0.00444444	chloroplast RNA processing
GO:0052742	18962	1	12882	1	1082	630	3	FALSE	0.582255	1	0.000924214	phosphatidylinositol kinase activity
GO:0009755	18962	15	12882	8	291	153	2	FALSE	0.582471	1	2.0772e-25	hormone-mediated signaling pathway
GO:0043178	18962	1	12882	1	2233	1301	1	FALSE	0.582624	1	0.000447828	alcohol binding
GO:0034219	18962	3	12882	2	832	462	2	FALSE	0.582693	1	1.04556e-08	carbohydrate transmembrane transport
GO:0110154	18962	1	12882	1	1359	792	1	FALSE	0.582781	1	0.000735835	RNA decapping
GO:0006108	18962	25	12882	10	78	31	1	FALSE	0.583058	1	5.85544e-21	malate metabolic process
GO:0045944	18962	1	12882	1	72	42	3	FALSE	0.583333	1	0.0138889	positive regulation of transcription by RNA polymerase II
GO:0000107	18962	1	12882	1	24	14	1	FALSE	0.583333	1	0.0416667	imidazoleglycerol-phosphate synthase activity
GO:0004048	18962	1	12882	1	24	14	1	FALSE	0.583333	1	0.0416667	anthranilate phosphoribosyltransferase activity
GO:0009445	18962	1	12882	1	12	7	1	FALSE	0.583333	1	0.0833333	putrescine metabolic process
GO:0043967	18962	1	12882	1	12	7	1	FALSE	0.583333	1	0.0833333	histone H4 acetylation
GO:0043968	18962	1	12882	1	12	7	1	FALSE	0.583333	1	0.0833333	histone H2A acetylation
GO:0008131	18962	7	12882	2	9	2	1	FALSE	0.583333	1	0.0277778	primary amine oxidase activity
GO:0050779	18962	1	12882	1	36	21	4	FALSE	0.583333	1	0.0277778	RNA destabilization
GO:0031975	18962	99	12882	56	3751	2141	1	FALSE	0.583772	1	4.96683e-198	envelope
GO:0009029	18962	1	12882	1	1067	623	2	FALSE	0.58388	1	0.000937207	tetraacyldisaccharide 4'-kinase activity
GO:0019140	18962	1	12882	1	1067	623	2	FALSE	0.58388	1	0.000937207	inositol 3-kinase activity
GO:0004140	18962	1	12882	1	1067	623	2	FALSE	0.58388	1	0.000937207	dephospho-CoA kinase activity
GO:0004168	18962	1	12882	1	1067	623	2	FALSE	0.58388	1	0.000937207	dolichol kinase activity
GO:0035004	18962	1	12882	1	1077	629	2	FALSE	0.58403	1	0.000928505	phosphatidylinositol 3-kinase activity
GO:0090503	18962	3	12882	2	45	25	1	FALSE	0.584919	1	7.04722e-05	RNA phosphodiester bond hydrolysis, exonucleolytic
GO:0003689	18962	1	12882	1	1357	794	2	FALSE	0.585114	1	0.00073692	DNA clamp loader activity
GO:0009648	18962	8	12882	5	27	16	1	FALSE	0.585507	1	4.50435e-07	photoperiodism
GO:0019209	18962	1	12882	1	1062	622	3	FALSE	0.585687	1	0.00094162	kinase activator activity
GO:0003991	18962	1	12882	1	1062	622	2	FALSE	0.585687	1	0.00094162	acetylglutamate kinase activity
GO:0004631	18962	1	12882	1	1062	622	2	FALSE	0.585687	1	0.00094162	phosphomevalonate kinase activity
GO:0002181	18962	3	12882	2	436	243	1	FALSE	0.585828	1	7.2893e-08	cytoplasmic translation
GO:0002182	18962	3	12882	2	436	243	2	FALSE	0.585828	1	7.2893e-08	cytoplasmic translational elongation
GO:0019773	18962	8	12882	5	1495	892	2	FALSE	0.586447	1	1.64641e-21	proteasome core complex, alpha-subunit complex
GO:0000256	18962	1	12882	1	247	145	5	FALSE	0.587045	1	0.00404858	allantoin catabolic process
GO:0043021	18962	12	12882	8	37	24	1	FALSE	0.587287	1	5.39816e-10	ribonucleoprotein complex binding
GO:0048589	18962	6	12882	4	137	85	2	FALSE	0.587445	1	1.21677e-10	developmental growth
GO:0035556	18962	130	12882	74	2468	1418	2	FALSE	0.58746	1	2.03161e-220	intracellular signal transduction
GO:0019184	18962	3	12882	2	442	247	1	FALSE	0.588026	1	6.99581e-08	nonribosomal peptide biosynthetic process
GO:0046938	18962	3	12882	2	442	247	3	FALSE	0.588026	1	6.99581e-08	phytochelatin biosynthetic process
GO:0006480	18962	1	12882	1	34	20	2	FALSE	0.588235	1	0.0294118	N-terminal protein amino acid methylation
GO:0043174	18962	3	12882	2	18	10	2	FALSE	0.588235	1	0.00122549	nucleoside salvage
GO:0030295	18962	1	12882	1	889	523	4	FALSE	0.588301	1	0.00112486	protein kinase activator activity
GO:0008236	18962	155	12882	82	467	249	2	FALSE	0.589431	1	3.26295e-128	serine-type peptidase activity
GO:0031519	18962	4	12882	3	203	135	1	FALSE	0.589655	1	1.45592e-08	PcG protein complex
GO:0016579	18962	33	12882	25	36	27	2	FALSE	0.590336	1	0.000140056	protein deubiquitination
GO:0009678	18962	17	12882	10	575	336	4	FALSE	0.590425	1	5.50088e-33	pyrophosphate hydrolysis-driven proton transmembrane transporter activity
GO:0016645	18962	16	12882	8	1343	668	1	FALSE	0.590527	1	2.04343e-37	oxidoreductase activity, acting on the CH-NH group of donors
GO:0009626	18962	1	12882	1	154	91	3	FALSE	0.590909	1	0.00649351	plant-type hypersensitive response
GO:0006023	18962	14	12882	8	2096	1184	4	FALSE	0.591285	1	2.88288e-36	aminoglycan biosynthetic process
GO:0046937	18962	3	12882	2	483	271	2	FALSE	0.591347	1	5.35811e-08	phytochelatin metabolic process
GO:0009743	18962	1	12882	1	186	110	2	FALSE	0.591398	1	0.00537634	response to carbohydrate
GO:0016668	18962	8	12882	4	90	43	1	FALSE	0.591757	1	1.29006e-11	oxidoreductase activity, acting on a sulfur group of donors, NAD(P) as acceptor
GO:0010467	18962	1715	12882	987	4093	2363	1	FALSE	0.591789	1	0	gene expression
GO:0004413	18962	1	12882	1	983	582	2	FALSE	0.592065	1	0.00101729	homoserine kinase activity
GO:0046950	18962	3	12882	2	5045	2834	2	FALSE	0.592164	1	4.67548e-11	cellular ketone body metabolic process
GO:0055085	18962	832	12882	462	6921	3865	2	FALSE	0.592407	1	0	transmembrane transport
GO:0019685	18962	1	12882	1	238	141	2	FALSE	0.592437	1	0.00420168	photosynthesis, dark reaction
GO:0019867	18962	19	12882	11	2401	1388	1	FALSE	0.593366	1	7.73845e-48	outer membrane
GO:0004747	18962	1	12882	1	979	581	2	FALSE	0.593463	1	0.00102145	ribokinase activity
GO:0016892	18962	1	12882	1	32	19	2	FALSE	0.59375	1	0.03125	endoribonuclease activity, producing 3'-phosphomonoesters
GO:0019988	18962	1	12882	1	1381	820	2	FALSE	0.593773	1	0.000724113	charged-tRNA amino acid modification
GO:0030515	18962	3	12882	2	343	193	1	FALSE	0.593802	1	1.49995e-07	snoRNA binding
GO:0051236	18962	7	12882	4	1355	736	2	FALSE	0.593946	1	6.10375e-19	establishment of RNA localization
GO:0016901	18962	1	12882	1	133	79	1	FALSE	0.593985	1	0.0075188	oxidoreductase activity, acting on the CH-OH group of donors, quinone or similar compound as acceptor
GO:0004457	18962	1	12882	1	133	79	1	FALSE	0.593985	1	0.0075188	lactate dehydrogenase activity
GO:0016598	18962	1	12882	1	1382	821	2	FALSE	0.594067	1	0.000723589	protein arginylation
GO:0050661	18962	52	12882	30	2086	1216	1	FALSE	0.594146	1	3.80778e-105	NADP binding
GO:0017183	18962	3	12882	2	2282	1285	3	FALSE	0.594192	1	5.05563e-10	peptidyl-diphthamide biosynthetic process from peptidyl-histidine
GO:0009348	18962	1	12882	1	851	506	2	FALSE	0.594595	1	0.00117509	ornithine carbamoyltransferase complex
GO:0009382	18962	1	12882	1	851	506	2	FALSE	0.594595	1	0.00117509	imidazoleglycerol-phosphate synthase complex
GO:1900140	18962	2	12882	2	18	14	2	FALSE	0.594771	1	0.00653595	regulation of seedling development
GO:0016869	18962	1	12882	1	116	69	1	FALSE	0.594828	1	0.00862069	intramolecular transferase activity, transferring amino groups
GO:0050486	18962	1	12882	1	116	69	1	FALSE	0.594828	1	0.00862069	intramolecular transferase activity, transferring hydroxy groups
GO:0006768	18962	3	12882	2	4702	2650	7	FALSE	0.594891	1	5.77538e-11	biotin metabolic process
GO:0140103	18962	12	12882	7	1728	992	1	FALSE	0.5949	1	7.02161e-31	catalytic activity, acting on a glycoprotein
GO:1905354	18962	6	12882	4	394	246	1	FALSE	0.595063	1	1.99971e-13	exoribonuclease complex
GO:0005854	18962	1	12882	1	1900	1131	2	FALSE	0.595263	1	0.000526316	nascent polypeptide-associated complex
GO:0055087	18962	1	12882	1	1900	1131	2	FALSE	0.595263	1	0.000526316	Ski complex
GO:0031209	18962	1	12882	1	1900	1131	2	FALSE	0.595263	1	0.000526316	SCAR complex
GO:0034968	18962	15	12882	10	17	11	2	FALSE	0.595588	1	0.00735294	histone lysine methylation
GO:0016427	18962	1	12882	1	47	28	2	FALSE	0.595745	1	0.0212766	tRNA (cytosine) methyltransferase activity
GO:0036387	18962	1	12882	1	47	28	1	FALSE	0.595745	1	0.0212766	pre-replicative complex
GO:0120253	18962	10	12882	6	376	220	2	FALSE	0.596259	1	7.24944e-20	hydrocarbon catabolic process
GO:0017109	18962	1	12882	1	1006	600	2	FALSE	0.596421	1	0.000994036	glutamate-cysteine ligase complex
GO:0009320	18962	1	12882	1	1006	600	2	FALSE	0.596421	1	0.000994036	phosphoribosylaminoimidazole carboxylase complex
GO:0009330	18962	1	12882	1	1495	892	1	FALSE	0.596656	1	0.000668896	DNA topoisomerase type II (double strand cut, ATP-hydrolyzing) complex
GO:0030015	18962	1	12882	1	1495	892	2	FALSE	0.596656	1	0.000668896	CCR4-NOT core complex
GO:0120256	18962	10	12882	6	381	223	2	FALSE	0.596753	1	6.3422e-20	olefinic compound catabolic process
GO:0016485	18962	17	12882	9	520	275	2	FALSE	0.596932	1	3.11758e-32	protein processing
GO:0005663	18962	1	12882	1	1511	902	2	FALSE	0.596956	1	0.000661813	DNA replication factor C complex
GO:0008278	18962	1	12882	1	1497	894	2	FALSE	0.597194	1	0.000668003	cohesin complex
GO:0000444	18962	1	12882	1	1497	894	2	FALSE	0.597194	1	0.000668003	MIS12/MIND type complex
GO:0000940	18962	1	12882	1	1497	894	2	FALSE	0.597194	1	0.000668003	outer kinetochore
GO:0006298	18962	12	12882	7	122	70	1	FALSE	0.597655	1	7.70399e-17	mismatch repair
GO:0001510	18962	36	12882	21	133	78	2	FALSE	0.597745	1	2.40596e-33	RNA methylation
GO:0110096	18962	1	12882	1	179	107	2	FALSE	0.597765	1	0.00558659	cellular response to aldehyde
GO:0006644	18962	120	12882	67	1620	915	3	FALSE	0.597812	1	4.43187e-185	phospholipid metabolic process
GO:0009097	18962	26	12882	15	152	88	3	FALSE	0.597855	1	7.29544e-30	isoleucine biosynthetic process
GO:2001022	18962	1	12882	1	194	116	4	FALSE	0.597938	1	0.00515464	positive regulation of response to DNA damage stimulus
GO:0016180	18962	3	12882	2	92	52	2	FALSE	0.598344	1	7.96305e-06	snRNA processing
GO:0004164	18962	1	12882	1	45	27	1	FALSE	0.6	1	0.0222222	diphthine synthase activity
GO:0004719	18962	1	12882	1	45	27	2	FALSE	0.6	1	0.0222222	protein-L-isoaspartate (D-aspartate) O-methyltransferase activity
GO:0016273	18962	1	12882	1	45	27	2	FALSE	0.6	1	0.0222222	arginine N-methyltransferase activity
GO:0061608	18962	4	12882	3	6	4	2	FALSE	0.6	1	0.0666667	nuclear import signal receptor activity
GO:0071427	18962	4	12882	3	6	4	1	FALSE	0.6	1	0.0666667	mRNA-containing ribonucleoprotein complex export from nucleus
GO:0006102	18962	2	12882	1	6	2	2	FALSE	0.6	1	0.0666667	isocitrate metabolic process
GO:0015165	18962	4	12882	3	6	4	2	FALSE	0.6	1	0.0666667	pyrimidine nucleotide-sugar transmembrane transporter activity
GO:0032776	18962	2	12882	2	5	4	1	FALSE	0.6	1	0.1	DNA methylation on cytosine
GO:0016895	18962	2	12882	2	5	4	2	FALSE	0.6	1	0.1	exodeoxyribonuclease activity, producing 5'-phosphomonoesters
GO:0009211	18962	1	12882	1	5	3	2	FALSE	0.6	1	0.2	pyrimidine deoxyribonucleoside triphosphate metabolic process
GO:0051260	18962	4	12882	2	5	2	1	FALSE	0.6	1	0.2	protein homooligomerization
GO:0043562	18962	1	12882	1	5	3	1	FALSE	0.6	1	0.2	cellular response to nitrogen levels
GO:0044665	18962	1	12882	1	5	3	1	FALSE	0.6	1	0.2	MLL1/2 complex
GO:0004057	18962	1	12882	1	5	3	2	FALSE	0.6	1	0.2	arginyltransferase activity
GO:0071266	18962	1	12882	1	5	3	1	FALSE	0.6	1	0.2	'de novo' L-methionine biosynthetic process
GO:0008184	18962	4	12882	2	5	2	1	FALSE	0.6	1	0.2	glycogen phosphorylase activity
GO:0043094	18962	16	12882	9	5000	2808	1	FALSE	0.600135	1	1.40454e-46	cellular metabolic compound salvage
GO:0019237	18962	1	12882	1	436	262	1	FALSE	0.600917	1	0.00229358	centromeric DNA binding
GO:0003688	18962	1	12882	1	436	262	1	FALSE	0.600917	1	0.00229358	DNA replication origin binding
GO:0090148	18962	4	12882	2	79	35	1	FALSE	0.601138	1	6.65557e-07	membrane fission
GO:0006779	18962	24	12882	17	37	26	2	FALSE	0.601958	1	2.80704e-10	porphyrin-containing compound biosynthetic process
GO:0048278	18962	12	12882	7	165	95	2	FALSE	0.602298	1	1.77186e-18	vesicle docking
GO:0006274	18962	1	12882	1	227	137	2	FALSE	0.603524	1	0.00440529	DNA replication termination
GO:0045132	18962	3	12882	2	37	21	3	FALSE	0.603604	1	0.0001287	meiotic chromosome segregation
GO:0003918	18962	5	12882	3	29	16	2	FALSE	0.603831	1	8.4207e-06	DNA topoisomerase type II (double strand cut, ATP-hydrolyzing) activity
GO:0030123	18962	3	12882	3	14	12	1	FALSE	0.604396	1	0.00274725	AP-3 adaptor complex
GO:1901615	18962	58	12882	32	5508	3085	1	FALSE	0.605116	1	3.34438e-139	organic hydroxy compound metabolic process
GO:0015296	18962	1	12882	1	38	23	2	FALSE	0.605263	1	0.0263158	anion:cation symporter activity
GO:0009209	18962	4	12882	2	83	37	3	FALSE	0.605552	1	5.44182e-07	pyrimidine ribonucleoside triphosphate biosynthetic process
GO:0033865	18962	29	12882	15	258	135	1	FALSE	0.605571	1	5.2438e-39	nucleoside bisphosphate metabolic process
GO:0060255	18962	1151	12882	661	4096	2364	2	FALSE	0.605637	1	0	regulation of macromolecule metabolic process
GO:0042546	18962	63	12882	34	641	351	2	FALSE	0.605976	1	6.81748e-89	cell wall biogenesis
GO:0003998	18962	1	12882	1	457	277	1	FALSE	0.606127	1	0.00218818	acylphosphatase activity
GO:0031369	18962	3	12882	2	2967	1695	1	FALSE	0.606237	1	2.29952e-10	translation initiation factor binding
GO:0008134	18962	3	12882	2	2967	1695	1	FALSE	0.606237	1	2.29952e-10	transcription factor binding
GO:0051253	18962	30	12882	17	1444	828	4	FALSE	0.606243	1	5.86643e-63	negative regulation of RNA metabolic process
GO:0008174	18962	1	12882	1	61	37	3	FALSE	0.606557	1	0.0163934	mRNA methyltransferase activity
GO:0010212	18962	1	12882	1	28	17	1	FALSE	0.607143	1	0.0357143	response to ionizing radiation
GO:1901564	18962	3038	12882	1696	5540	3101	2	FALSE	0.607376	1	0	organonitrogen compound metabolic process
GO:0051054	18962	1	12882	1	270	164	4	FALSE	0.607407	1	0.0037037	positive regulation of DNA metabolic process
GO:0000278	18962	37	12882	21	98	56	2	FALSE	0.607457	1	7.41094e-28	mitotic cell cycle
GO:0044273	18962	7	12882	4	386	212	2	FALSE	0.607461	1	4.16947e-15	sulfur compound catabolic process
GO:0019888	18962	12	12882	8	105	69	3	FALSE	0.607623	1	5.12389e-16	protein phosphatase regulator activity
GO:0006479	18962	33	12882	20	74	45	2	FALSE	0.607682	1	8.78141e-22	protein methylation
GO:0045787	18962	1	12882	1	153	93	3	FALSE	0.607843	1	0.00653595	positive regulation of cell cycle
GO:0030983	18962	12	12882	7	503	291	1	FALSE	0.608018	1	2.08423e-24	mismatched DNA binding
GO:0009654	18962	17	12882	9	252	134	4	FALSE	0.608283	1	9.26681e-27	photosystem II oxygen evolving complex
GO:0005215	18962	701	12882	383	11877	6540	1	FALSE	0.608392	1	0	transporter activity
GO:0030580	18962	1	12882	1	46	28	2	FALSE	0.608696	1	0.0217391	quinone cofactor methyltransferase activity
GO:0006873	18962	11	12882	7	56	35	2	FALSE	0.608781	1	6.71582e-12	cellular ion homeostasis
GO:0090224	18962	7	12882	4	33	18	3	FALSE	0.609128	1	2.3408e-07	regulation of spindle organization
GO:0031429	18962	1	12882	1	568	346	4	FALSE	0.609155	1	0.00176056	box H/ACA snoRNP complex
GO:0019319	18962	70	12882	43	107	66	2	FALSE	0.609571	1	1.34421e-29	hexose biosynthetic process
GO:0015095	18962	10	12882	6	90	53	2	FALSE	0.609665	1	1.74805e-13	magnesium ion transmembrane transporter activity
GO:0034404	18962	5	12882	3	1687	943	3	FALSE	0.609695	1	8.83451e-15	nucleobase-containing small molecule biosynthetic process
GO:1902850	18962	7	12882	4	62	34	2	FALSE	0.610305	1	2.03336e-09	microtubule cytoskeleton organization involved in mitosis
GO:0016757	18962	379	12882	210	2185	1222	1	FALSE	0.610855	1	0	glycosyltransferase activity
GO:0005085	18962	1	12882	1	221	135	3	FALSE	0.61086	1	0.00452489	guanyl-nucleotide exchange factor activity
GO:0034457	18962	1	12882	1	257	157	3	FALSE	0.610895	1	0.00389105	Mpp10 complex
GO:0005655	18962	1	12882	1	257	157	3	FALSE	0.610895	1	0.00389105	nucleolar ribonuclease P complex
GO:0030490	18962	1	12882	1	36	22	2	FALSE	0.611111	1	0.0277778	maturation of SSU-rRNA
GO:0016441	18962	1	12882	1	85	52	2	FALSE	0.611765	1	0.0117647	posttranscriptional gene silencing
GO:0017182	18962	3	12882	2	21	12	1	FALSE	0.61203	1	0.00075188	peptidyl-diphthamide metabolic process
GO:0001568	18962	1	12882	1	98	60	2	FALSE	0.612245	1	0.0102041	blood vessel development
GO:0035295	18962	1	12882	1	98	60	2	FALSE	0.612245	1	0.0102041	tube development
GO:0030001	18962	181	12882	95	325	172	1	FALSE	0.613503	1	2.71292e-96	metal ion transport
GO:0008173	18962	30	12882	16	373	202	3	FALSE	0.61363	1	6.20561e-45	RNA methyltransferase activity
GO:0097305	18962	10	12882	6	186	110	2	FALSE	0.613685	1	9.36571e-17	response to alcohol
GO:0007010	18962	81	12882	45	302	170	1	FALSE	0.613783	1	1.05172e-75	cytoskeleton organization
GO:0010099	18962	2	12882	2	19	15	3	FALSE	0.614035	1	0.00584795	regulation of photomorphogenesis
GO:0006740	18962	44	12882	23	363	193	2	FALSE	0.614125	1	9.30326e-58	NADPH regeneration
GO:0044070	18962	1	12882	1	70	43	2	FALSE	0.614286	1	0.0142857	regulation of anion transport
GO:0000105	18962	7	12882	4	145	80	2	FALSE	0.614295	1	4.33225e-12	histidine biosynthetic process
GO:0033017	18962	1	12882	1	135	83	3	FALSE	0.614815	1	0.00740741	sarcoplasmic reticulum membrane
GO:1902679	18962	30	12882	17	1022	588	5	FALSE	0.615076	1	2.12221e-58	negative regulation of RNA biosynthetic process
GO:0030915	18962	6	12882	5	14	11	2	FALSE	0.615385	1	0.000333	Smc5-Smc6 complex
GO:0050511	18962	1	12882	1	39	24	1	FALSE	0.615385	1	0.025641	undecaprenyldiphospho-muramoylpentapeptide beta-N-acetylglucosaminyltransferase activity
GO:0016554	18962	12	12882	5	13	5	1	FALSE	0.615385	1	0.0769231	cytidine to uridine editing
GO:0048564	18962	1	12882	1	125	77	2	FALSE	0.616	1	0.008	photosystem I assembly
GO:0009148	18962	4	12882	2	84	38	2	FALSE	0.616468	1	5.18269e-07	pyrimidine nucleoside triphosphate biosynthetic process
GO:0009208	18962	4	12882	2	84	38	2	FALSE	0.616468	1	5.18269e-07	pyrimidine ribonucleoside triphosphate metabolic process
GO:0009100	18962	80	12882	45	4061	2324	3	FALSE	0.616822	1	3.19341e-170	glycoprotein metabolic process
GO:1902644	18962	1	12882	1	47	29	1	FALSE	0.617021	1	0.0212766	tertiary alcohol metabolic process
GO:0042752	18962	5	12882	3	1602	902	2	FALSE	0.617108	1	1.14441e-14	regulation of circadian rhythm
GO:0000774	18962	3	12882	2	1608	931	2	FALSE	0.617557	1	1.44579e-09	adenyl-nucleotide exchange factor activity
GO:0070003	18962	19	12882	10	467	249	1	FALSE	0.617665	1	3.38252e-34	threonine-type peptidase activity
GO:0016307	18962	12	12882	7	1082	630	3	FALSE	0.617789	1	1.97786e-28	phosphatidylinositol phosphate kinase activity
GO:0008442	18962	1	12882	1	110	68	1	FALSE	0.618182	1	0.00909091	3-hydroxyisobutyrate dehydrogenase activity
GO:0008703	18962	1	12882	1	110	68	1	FALSE	0.618182	1	0.00909091	5-amino-6-(5-phosphoribosylamino)uracil reductase activity
GO:0051903	18962	1	12882	1	110	68	1	FALSE	0.618182	1	0.00909091	S-(hydroxymethyl)glutathione dehydrogenase activity
GO:0003938	18962	1	12882	1	110	68	1	FALSE	0.618182	1	0.00909091	IMP dehydrogenase activity
GO:0004399	18962	1	12882	1	110	68	1	FALSE	0.618182	1	0.00909091	histidinol dehydrogenase activity
GO:0004459	18962	1	12882	1	110	68	2	FALSE	0.618182	1	0.00909091	L-lactate dehydrogenase activity
GO:0055075	18962	3	12882	2	45	26	2	FALSE	0.618393	1	7.04722e-05	potassium ion homeostasis
GO:0004648	18962	1	12882	1	42	26	1	FALSE	0.619048	1	0.0238095	O-phospho-L-serine:2-oxoglutarate aminotransferase activity
GO:1901642	18962	7	12882	4	832	462	2	FALSE	0.619898	1	1.87309e-17	nucleoside transmembrane transport
GO:0000245	18962	4	12882	2	42	19	2	FALSE	0.620263	1	8.93416e-06	spliceosomal complex assembly
GO:0070403	18962	3	12882	2	2169	1260	2	FALSE	0.620364	1	5.88808e-10	NAD+ binding
GO:0009126	18962	13	12882	6	35	16	1	FALSE	0.620747	1	6.77352e-10	purine nucleoside monophosphate metabolic process
GO:0003712	18962	39	12882	23	472	283	1	FALSE	0.621573	1	5.33317e-58	transcription coregulator activity
GO:0008356	18962	2	12882	2	10	8	1	FALSE	0.622222	1	0.0222222	asymmetric cell division
GO:0009773	18962	5	12882	2	14	5	1	FALSE	0.622378	1	0.0004995	photosynthetic electron transport in photosystem I
GO:0010608	18962	77	12882	44	1004	584	1	FALSE	0.623484	1	2.12585e-117	posttranscriptional regulation of gene expression
GO:0070727	18962	159	12882	92	298	174	2	FALSE	0.623591	1	8.30439e-89	cellular macromolecule localization
GO:0016755	18962	5	12882	3	1889	1071	2	FALSE	0.624197	1	5.01559e-15	aminoacyltransferase activity
GO:1905347	18962	1	12882	1	394	246	1	FALSE	0.624365	1	0.00253807	endodeoxyribonuclease complex
GO:1903507	18962	30	12882	17	1013	585	3	FALSE	0.624401	1	2.77784e-58	negative regulation of nucleic acid-templated transcription
GO:0035303	18962	3	12882	2	204	119	2	FALSE	0.624445	1	7.17255e-07	regulation of dephosphorylation
GO:0046168	18962	4	12882	2	57	26	3	FALSE	0.624478	1	2.53158e-06	glycerol-3-phosphate catabolic process
GO:0000172	18962	1	12882	1	397	248	2	FALSE	0.624685	1	0.00251889	ribonuclease MRP complex
GO:0004020	18962	3	12882	2	1067	623	2	FALSE	0.624755	1	4.95313e-09	adenylylsulfate kinase activity
GO:0051307	18962	1	12882	1	24	15	3	FALSE	0.625	1	0.0416667	meiotic chromosome separation
GO:0000350	18962	1	12882	1	8	5	2	FALSE	0.625	1	0.125	generation of catalytic spliceosome for second transesterification step
GO:0009638	18962	1	12882	1	8	5	2	FALSE	0.625	1	0.125	phototropism
GO:0070476	18962	1	12882	1	8	5	2	FALSE	0.625	1	0.125	rRNA (guanine-N7)-methylation
GO:0035239	18962	1	12882	1	16	10	2	FALSE	0.625	1	0.0625	tube morphogenesis
GO:0097359	18962	1	12882	1	32	20	1	FALSE	0.625	1	0.03125	UDP-glucosylation
GO:0004316	18962	1	12882	1	112	70	2	FALSE	0.625	1	0.00892857	3-oxoacyl-[acyl-carrier-protein] reductase (NADPH) activity
GO:0045892	18962	30	12882	17	1011	584	4	FALSE	0.625066	1	2.95007e-58	negative regulation of transcription, DNA-templated
GO:0005787	18962	5	12882	3	289	164	4	FALSE	0.625841	1	6.16308e-11	signal peptidase complex
GO:0006547	18962	10	12882	6	424	253	1	FALSE	0.625921	1	2.15053e-20	histidine metabolic process
GO:0003006	18962	27	12882	16	168	101	2	FALSE	0.626437	1	8.18211e-32	developmental process involved in reproduction
GO:0016849	18962	20	12882	11	279	156	1	FALSE	0.627525	1	5.98326e-31	phosphorus-oxygen lyase activity
GO:0043289	18962	1	12882	1	43	27	2	FALSE	0.627907	1	0.0232558	apocarotenoid biosynthetic process
GO:0071902	18962	1	12882	1	105	66	3	FALSE	0.628571	1	0.00952381	positive regulation of protein serine/threonine kinase activity
GO:0038202	18962	4	12882	2	7	3	1	FALSE	0.628571	1	0.0285714	TORC1 signaling
GO:0005876	18962	1	12882	1	81	51	2	FALSE	0.62963	1	0.0123457	spindle microtubule
GO:0031329	18962	5	12882	3	1398	797	3	FALSE	0.629907	1	2.26337e-14	regulation of cellular catabolic process
GO:0070069	18962	17	12882	10	1495	892	1	FALSE	0.630321	1	4.18622e-40	cytochrome complex
GO:0008455	18962	1	12882	1	46	29	2	FALSE	0.630435	1	0.0217391	alpha-1,6-mannosylglycoprotein 2-beta-N-acetylglucosaminyltransferase activity
GO:0000922	18962	5	12882	3	3751	2141	2	FALSE	0.63102	1	1.62033e-16	spindle pole
GO:0008863	18962	1	12882	1	95	60	1	FALSE	0.631579	1	0.0105263	formate dehydrogenase (NAD+) activity
GO:0009013	18962	1	12882	1	95	60	1	FALSE	0.631579	1	0.0105263	succinate-semialdehyde dehydrogenase [NAD(P)+] activity
GO:0007568	18962	1	12882	1	114	72	1	FALSE	0.631579	1	0.00877193	aging
GO:0004160	18962	21	12882	12	119	69	1	FALSE	0.63169	1	8.63972e-24	dihydroxy-acid dehydratase activity
GO:0031401	18962	17	12882	10	1353	808	3	FALSE	0.632128	1	2.30589e-39	positive regulation of protein modification process
GO:0005697	18962	1	12882	1	280	177	2	FALSE	0.632143	1	0.00357143	telomerase holoenzyme complex
GO:0065002	18962	11	12882	6	146	80	2	FALSE	0.632317	1	9.14003e-17	intracellular protein transmembrane transport
GO:0033180	18962	5	12882	3	30	17	2	FALSE	0.632731	1	7.01725e-06	proton-transporting V-type ATPase, V1 domain
GO:0043446	18962	7	12882	4	5000	2808	2	FALSE	0.632801	1	6.47836e-23	cellular alkane metabolic process
GO:0045927	18962	1	12882	1	101	64	3	FALSE	0.633663	1	0.00990099	positive regulation of growth
GO:0009098	18962	21	12882	12	160	93	2	FALSE	0.634118	1	1.042e-26	leucine biosynthetic process
GO:0009099	18962	21	12882	12	160	93	6	FALSE	0.634118	1	1.042e-26	valine biosynthetic process
GO:0043539	18962	1	12882	1	93	59	3	FALSE	0.634409	1	0.0107527	protein serine/threonine kinase activator activity
GO:0010927	18962	1	12882	1	145	92	3	FALSE	0.634483	1	0.00689655	cellular component assembly involved in morphogenesis
GO:0016866	18962	116	12882	69	208	125	1	FALSE	0.634672	1	1.75043e-61	intramolecular transferase activity
GO:0009331	18962	5	12882	3	736	422	2	FALSE	0.635966	1	5.63255e-13	glycerol-3-phosphate dehydrogenase complex
GO:0008171	18962	26	12882	13	199	102	1	FALSE	0.636164	1	3.7767e-33	O-methyltransferase activity
GO:0043288	18962	1	12882	1	44	28	1	FALSE	0.636364	1	0.0227273	apocarotenoid metabolic process
GO:1902750	18962	1	12882	1	11	7	3	FALSE	0.636364	1	0.0909091	negative regulation of cell cycle G2/M phase transition
GO:0044774	18962	1	12882	1	11	7	2	FALSE	0.636364	1	0.0909091	mitotic DNA integrity checkpoint signaling
GO:0006403	18962	7	12882	4	247	139	1	FALSE	0.636754	1	9.79048e-14	RNA localization
GO:0007033	18962	7	12882	4	302	170	1	FALSE	0.636792	1	2.35939e-14	vacuole organization
GO:2000112	18962	981	12882	565	1677	971	3	FALSE	0.637512	1	0	regulation of cellular macromolecule biosynthetic process
GO:0009653	18962	16	12882	10	114	72	2	FALSE	0.637981	1	7.75436e-20	anatomical structure morphogenesis
GO:0032469	18962	1	12882	1	97	62	2	FALSE	0.639175	1	0.0103093	endoplasmic reticulum calcium ion homeostasis
GO:0007039	18962	1	12882	1	258	165	2	FALSE	0.639535	1	0.00387597	protein catabolic process in the vacuole
GO:0030956	18962	1	12882	1	150	96	1	FALSE	0.64	1	0.00666667	glutamyl-tRNA(Gln) amidotransferase complex
GO:0042720	18962	2	12882	1	33	13	1	FALSE	0.640152	1	0.00189394	mitochondrial inner membrane peptidase complex
GO:0031347	18962	8	12882	3	101	38	2	FALSE	0.640453	1	4.94816e-12	regulation of defense response
GO:0046488	18962	58	12882	30	75	39	1	FALSE	0.641118	1	3.36999e-17	phosphatidylinositol metabolic process
GO:0097503	18962	3	12882	2	1446	861	1	FALSE	0.641511	1	1.9886e-09	sialylation
GO:0004549	18962	1	12882	1	120	77	2	FALSE	0.641667	1	0.00833333	tRNA-specific ribonuclease activity
GO:0016070	18962	1359	12882	792	1590	929	1	FALSE	0.641715	1	2.31819e-285	RNA metabolic process
GO:0018394	18962	12	12882	7	36	21	2	FALSE	0.641787	1	7.98928e-10	peptidyl-lysine acetylation
GO:0006471	18962	3	12882	2	1345	802	1	FALSE	0.642742	1	2.47146e-09	protein ADP-ribosylation
GO:0046036	18962	4	12882	2	9	4	2	FALSE	0.642857	1	0.00793651	CTP metabolic process
GO:0046051	18962	4	12882	2	9	4	2	FALSE	0.642857	1	0.00793651	UTP metabolic process
GO:0006228	18962	4	12882	2	9	4	3	FALSE	0.642857	1	0.00793651	UTP biosynthetic process
GO:0006241	18962	4	12882	2	9	4	3	FALSE	0.642857	1	0.00793651	CTP biosynthetic process
GO:0016149	18962	4	12882	2	9	4	1	FALSE	0.642857	1	0.00793651	translation release factor activity, codon specific
GO:1904031	18962	1	12882	1	28	18	3	FALSE	0.642857	1	0.0357143	positive regulation of cyclin-dependent protein kinase activity
GO:0046116	18962	2	12882	1	8	3	1	FALSE	0.642857	1	0.0357143	queuosine metabolic process
GO:0000027	18962	1	12882	1	14	9	3	FALSE	0.642857	1	0.0714286	ribosomal large subunit assembly
GO:0035615	18962	1	12882	1	14	9	2	FALSE	0.642857	1	0.0714286	clathrin adaptor activity
GO:0046467	18962	22	12882	12	2326	1304	3	FALSE	0.642878	1	1.06811e-53	membrane lipid biosynthetic process
GO:0009328	18962	3	12882	2	1006	600	2	FALSE	0.642978	1	5.9109e-09	phenylalanine-tRNA ligase complex
GO:0048492	18962	3	12882	2	1006	600	2	FALSE	0.642978	1	5.9109e-09	ribulose bisphosphate carboxylase complex
GO:0019008	18962	3	12882	2	1495	892	1	FALSE	0.643271	1	1.79928e-09	molybdopterin synthase complex
GO:0004576	18962	5	12882	3	291	168	1	FALSE	0.643641	1	5.95276e-11	oligosaccharyl transferase activity
GO:0008381	18962	1	12882	1	87	56	2	FALSE	0.643678	1	0.0114943	mechanosensitive ion channel activity
GO:0009349	18962	1	12882	1	180	116	1	FALSE	0.644444	1	0.00555556	riboflavin synthase complex
GO:1904423	18962	1	12882	1	180	116	1	FALSE	0.644444	1	0.00555556	dehydrodolichyl diphosphate synthase complex
GO:0030245	18962	1	12882	1	31	20	2	FALSE	0.645161	1	0.0322581	cellulose catabolic process
GO:0043244	18962	15	12882	9	61	37	2	FALSE	0.645356	1	1.41764e-14	regulation of protein-containing complex disassembly
GO:0016744	18962	35	12882	19	2185	1222	1	FALSE	0.645696	1	1.78782e-77	transketolase or transaldolase activity
GO:0006183	18962	4	12882	2	104	49	3	FALSE	0.646254	1	2.1748e-07	GTP biosynthetic process
GO:0006563	18962	48	12882	29	135	83	1	FALSE	0.646843	1	9.72525e-38	L-serine metabolic process
GO:0070628	18962	1	12882	1	37	24	1	FALSE	0.648649	1	0.027027	proteasome binding
GO:0015078	18962	103	12882	55	232	126	2	FALSE	0.648816	1	1.18476e-68	proton transmembrane transporter activity
GO:0030674	18962	18	12882	10	2967	1695	2	FALSE	0.648919	1	2.12356e-47	protein-macromolecule adaptor activity
GO:0006278	18962	1	12882	1	77	50	1	FALSE	0.649351	1	0.012987	RNA-dependent DNA biosynthetic process
GO:0031124	18962	5	12882	3	76	44	2	FALSE	0.649481	1	5.41277e-08	mRNA 3'-end processing
GO:0003964	18962	1	12882	1	20	13	2	FALSE	0.65	1	0.05	RNA-directed DNA polymerase activity
GO:0031491	18962	1	12882	1	60	39	2	FALSE	0.65	1	0.0166667	nucleosome binding
GO:0051179	18962	1366	12882	744	8449	4639	1	FALSE	0.650784	1	0	localization
GO:0016094	18962	1	12882	1	63	41	3	FALSE	0.650794	1	0.015873	polyprenol biosynthetic process
GO:0034605	18962	3	12882	2	161	97	2	FALSE	0.652502	1	1.4649e-06	cellular response to heat
GO:2000243	18962	3	12882	2	151	91	3	FALSE	0.652802	1	1.77786e-06	positive regulation of reproductive process
GO:0031261	18962	1	12882	1	248	162	4	FALSE	0.653226	1	0.00403226	DNA replication preinitiation complex
GO:0042178	18962	11	12882	6	298	166	2	FALSE	0.653624	1	2.92341e-20	xenobiotic catabolic process
GO:0006266	18962	3	12882	2	227	137	1	FALSE	0.653729	1	5.19798e-07	DNA ligation
GO:0015629	18962	36	12882	21	159	95	1	FALSE	0.653742	1	1.53336e-36	actin cytoskeleton
GO:0004525	18962	11	12882	7	16	10	2	FALSE	0.653846	1	0.000228938	ribonuclease III activity
GO:0046470	18962	11	12882	6	3086	1723	2	FALSE	0.654612	1	1.68093e-31	phosphatidylcholine metabolic process
GO:0004143	18962	5	12882	3	1067	623	2	FALSE	0.654629	1	8.75861e-14	diacylglycerol kinase activity
GO:0003896	18962	2	12882	1	49	20	2	FALSE	0.654762	1	0.00085034	DNA primase activity
GO:0022402	18962	68	12882	37	6759	3789	2	FALSE	0.655973	1	1.28621e-164	cell cycle process
GO:0043399	18962	1	12882	1	99	65	2	FALSE	0.656566	1	0.010101	tRNA A64-2'-O-ribosylphosphate transferase activity
GO:0019953	18962	11	12882	6	81	45	2	FALSE	0.657038	1	8.24799e-14	sexual reproduction
GO:0044703	18962	11	12882	6	81	45	2	FALSE	0.657038	1	8.24799e-14	multi-organism reproductive process
GO:0018205	18962	36	12882	21	109	65	1	FALSE	0.657323	1	1.15167e-29	peptidyl-lysine modification
GO:1904668	18962	4	12882	2	13	6	3	FALSE	0.657343	1	0.0013986	positive regulation of ubiquitin protein ligase activity
GO:0005375	18962	6	12882	4	14	9	2	FALSE	0.657343	1	0.000333	copper ion transmembrane transporter activity
GO:0045254	18962	7	12882	4	736	422	2	FALSE	0.657702	1	4.43317e-17	pyruvate dehydrogenase complex
GO:0004842	18962	99	12882	58	109	64	2	FALSE	0.657839	1	2.34553e-14	ubiquitin-protein transferase activity
GO:0009314	18962	28	12882	17	60	37	1	FALSE	0.658571	1	9.64135e-18	response to radiation
GO:0006415	18962	13	12882	7	447	248	2	FALSE	0.658992	1	2.61085e-25	translational termination
GO:0050567	18962	1	12882	1	88	58	2	FALSE	0.659091	1	0.0113636	glutaminyl-tRNA synthase (glutamine-hydrolyzing) activity
GO:0046982	18962	72	12882	40	316	180	1	FALSE	0.659959	1	4.18874e-73	protein heterodimerization activity
GO:0006766	18962	89	12882	46	1075	572	1	FALSE	0.660246	1	1.12119e-132	vitamin metabolic process
GO:0016627	18962	46	12882	22	1343	668	1	FALSE	0.660317	1	1.54033e-86	oxidoreductase activity, acting on the CH-CH group of donors
GO:0004045	18962	7	12882	4	143	82	2	FALSE	0.660476	1	4.78459e-12	aminoacyl-tRNA hydrolase activity
GO:0043604	18962	478	12882	266	1888	1064	2	FALSE	0.660968	1	0	amide biosynthetic process
GO:0005747	18962	2	12882	1	34	14	3	FALSE	0.661319	1	0.00178253	mitochondrial respiratory chain complex I
GO:0019478	18962	1	12882	1	65	43	3	FALSE	0.661538	1	0.0153846	D-amino acid catabolic process
GO:0042908	18962	46	12882	24	1348	729	1	FALSE	0.661696	1	1.29451e-86	xenobiotic transport
GO:0000214	18962	1	12882	1	204	135	2	FALSE	0.661765	1	0.00490196	tRNA-intron endonuclease complex
GO:0043162	18962	1	12882	1	71	47	3	FALSE	0.661972	1	0.0140845	ubiquitin-dependent protein catabolic process via the multivesicular body sorting pathway
GO:0042026	18962	9	12882	5	99	56	1	FALSE	0.664445	1	5.7769e-13	protein refolding
GO:0045039	18962	8	12882	2	17	4	3	FALSE	0.664706	1	4.11353e-05	protein insertion into mitochondrial inner membrane
GO:0090567	18962	12	12882	9	36	27	3	FALSE	0.664807	1	7.98928e-10	reproductive shoot system development
GO:0000346	18962	1	12882	1	203	135	1	FALSE	0.665025	1	0.00492611	transcription export complex
GO:0000347	18962	1	12882	1	203	135	1	FALSE	0.665025	1	0.00492611	THO complex
GO:0000818	18962	1	12882	1	203	135	2	FALSE	0.665025	1	0.00492611	nuclear MIS12/MIND complex
GO:0031080	18962	1	12882	1	203	135	2	FALSE	0.665025	1	0.00492611	nuclear pore outer ring
GO:0016602	18962	5	12882	4	51	39	1	FALSE	0.665274	1	4.25702e-07	CCAAT-binding factor complex
GO:0006778	18962	34	12882	24	37	26	1	FALSE	0.66538	1	0.0001287	porphyrin-containing compound metabolic process
GO:0019388	18962	1	12882	1	33	22	2	FALSE	0.666667	1	0.030303	galactose catabolic process
GO:1905392	18962	1	12882	1	33	22	2	FALSE	0.666667	1	0.030303	plant organ morphogenesis
GO:0008897	18962	2	12882	1	10	4	2	FALSE	0.666667	1	0.0222222	holo-[acyl-carrier-protein] synthase activity
GO:0034243	18962	1	12882	1	9	6	2	FALSE	0.666667	1	0.111111	regulation of transcription elongation from RNA polymerase II promoter
GO:0061014	18962	1	12882	1	12	8	4	FALSE	0.666667	1	0.0833333	positive regulation of mRNA catabolic process
GO:0047793	18962	1	12882	1	9	6	1	FALSE	0.666667	1	0.111111	cycloeucalenol cycloisomerase activity
GO:0042132	18962	4	12882	1	6	1	1	FALSE	0.666667	1	0.0666667	fructose 1,6-bisphosphate 1-phosphatase activity
GO:0009958	18962	1	12882	1	6	4	1	FALSE	0.666667	1	0.166667	positive gravitropism
GO:0019290	18962	1	12882	1	6	4	3	FALSE	0.666667	1	0.166667	siderophore biosynthetic process
GO:0004489	18962	1	12882	1	6	4	1	FALSE	0.666667	1	0.166667	methylenetetrahydrofolate reductase (NAD(P)H) activity
GO:0004735	18962	1	12882	1	6	4	1	FALSE	0.666667	1	0.166667	pyrroline-5-carboxylate reductase activity
GO:0016303	18962	1	12882	1	6	4	3	FALSE	0.666667	1	0.166667	1-phosphatidylinositol-3-kinase activity
GO:0090558	18962	1	12882	1	15	10	1	FALSE	0.666667	1	0.0666667	plant epidermis development
GO:0042800	18962	1	12882	1	15	10	2	FALSE	0.666667	1	0.0666667	histone methyltransferase activity (H3-K4 specific)
GO:0016972	18962	2	12882	1	3	1	1	FALSE	0.666667	1	0.333333	thiol oxidase activity
GO:0051743	18962	2	12882	1	3	1	1	FALSE	0.666667	1	0.333333	red chlorophyll catabolite reductase activity
GO:1903730	18962	1	12882	1	3	2	4	FALSE	0.666667	1	0.333333	regulation of phosphatidate phosphatase activity
GO:0015801	18962	2	12882	1	3	1	1	FALSE	0.666667	1	0.333333	aromatic amino acid transport
GO:0032806	18962	1	12882	1	204	136	2	FALSE	0.666667	1	0.00490196	carboxy-terminal domain protein kinase complex
GO:0016482	18962	5	12882	3	215	127	2	FALSE	0.66787	1	2.73735e-10	cytosolic transport
GO:0106130	18962	5	12882	3	24	14	1	FALSE	0.667984	1	2.35272e-05	purine phosphoribosyltransferase activity
GO:0019684	18962	40	12882	20	400	208	2	FALSE	0.668045	1	5.07527e-56	photosynthesis, light reaction
GO:0008199	18962	2	12882	1	267	113	1	FALSE	0.668244	1	2.81603e-05	ferric iron binding
GO:0006739	18962	47	12882	25	6194	3422	1	FALSE	0.668311	1	1.84504e-119	NADP metabolic process
GO:0022622	18962	12	12882	8	46	31	1	FALSE	0.668433	1	2.56999e-11	root system development
GO:0005576	18962	117	12882	65	3751	2141	1	FALSE	0.668622	1	1.65017e-225	extracellular region
GO:1903046	18962	15	12882	8	134	74	3	FALSE	0.668684	1	3.65778e-20	meiotic cell cycle process
GO:0016653	18962	3	12882	2	49	30	1	FALSE	0.668964	1	5.4277e-05	oxidoreductase activity, acting on NAD(P)H, heme protein as acceptor
GO:0006595	18962	12	12882	7	82	49	1	FALSE	0.669212	1	1.20702e-14	polyamine metabolic process
GO:0036402	18962	3	12882	2	257	158	2	FALSE	0.669795	1	3.57633e-07	proteasome-activating activity
GO:0090571	18962	1	12882	1	206	138	2	FALSE	0.669903	1	0.00485437	RNA polymerase II transcription repressor complex
GO:0003723	18962	343	12882	193	2236	1279	1	FALSE	0.670043	1	0	RNA binding
GO:0008352	18962	2	12882	1	24	10	2	FALSE	0.67029	1	0.00362319	katanin complex
GO:0019748	18962	17	12882	9	6194	3422	1	FALSE	0.67035	1	1.25055e-50	secondary metabolic process
GO:0031406	18962	48	12882	27	2092	1219	1	FALSE	0.670356	1	8.76821e-99	carboxylic acid binding
GO:0042393	18962	9	12882	5	2967	1695	1	FALSE	0.670976	1	2.06148e-26	histone binding
GO:0016593	18962	5	12882	4	30	23	2	FALSE	0.671088	1	7.01725e-06	Cdc73/Paf1 complex
GO:0003690	18962	503	12882	291	1355	793	1	FALSE	0.671106	1	0	double-stranded DNA binding
GO:0009450	18962	1	12882	1	64	43	2	FALSE	0.671875	1	0.015625	gamma-aminobutyric acid catabolic process
GO:2000012	18962	3	12882	2	31	19	3	FALSE	0.67208	1	0.000222469	regulation of auxin polar transport
GO:0016775	18962	18	12882	10	1205	697	1	FALSE	0.672489	1	2.53505e-40	phosphotransferase activity, nitrogenous group as acceptor
GO:0046486	18962	118	12882	61	267	141	1	FALSE	0.672935	1	5.21323e-79	glycerolipid metabolic process
GO:0048582	18962	4	12882	3	31	22	4	FALSE	0.67297	1	3.17813e-05	positive regulation of post-embryonic development
GO:0098655	18962	245	12882	134	408	226	2	FALSE	0.673234	1	1.50536e-118	cation transmembrane transport
GO:0043603	18962	537	12882	300	2543	1440	1	FALSE	0.673701	1	0	cellular amide metabolic process
GO:0043891	18962	61	12882	38	95	60	1	FALSE	0.673741	1	1.45067e-26	glyceraldehyde-3-phosphate dehydrogenase (NAD(P)+) (phosphorylating) activity
GO:0003697	18962	16	12882	9	1355	793	1	FALSE	0.673901	1	1.77092e-37	single-stranded DNA binding
GO:0001944	18962	1	12882	1	46	31	2	FALSE	0.673913	1	0.0217391	vasculature development
GO:0072359	18962	1	12882	1	46	31	1	FALSE	0.673913	1	0.0217391	circulatory system development
GO:0005656	18962	1	12882	1	212	143	5	FALSE	0.674528	1	0.00471698	nuclear pre-replicative complex
GO:0008301	18962	32	12882	18	1355	793	1	FALSE	0.674673	1	2.2821e-65	DNA binding, bending
GO:0051640	18962	17	12882	10	220	134	1	FALSE	0.674975	1	1.01235e-25	organelle localization
GO:0034708	18962	7	12882	4	2355	1371	2	FALSE	0.675173	1	1.26582e-20	methyltransferase complex
GO:0004345	18962	3	12882	2	110	68	1	FALSE	0.675526	1	4.63349e-06	glucose-6-phosphate dehydrogenase activity
GO:0050794	18962	1544	12882	860	6804	3822	2	FALSE	0.675814	1	0	regulation of cellular process
GO:0006528	18962	5	12882	3	106	63	1	FALSE	0.675951	1	9.86769e-09	asparagine metabolic process
GO:0051011	18962	1	12882	1	71	48	1	FALSE	0.676056	1	0.0140845	microtubule minus-end binding
GO:0016571	18962	17	12882	11	59	39	2	FALSE	0.676477	1	3.60349e-15	histone methylation
GO:0004106	18962	5	12882	3	116	69	1	FALSE	0.676528	1	6.23482e-09	chorismate mutase activity
GO:0006468	18962	889	12882	523	1517	899	2	FALSE	0.677095	1	0	protein phosphorylation
GO:0016073	18962	3	12882	2	142	88	1	FALSE	0.677358	1	2.1405e-06	snRNA metabolic process
GO:0000015	18962	3	12882	2	411	255	2	FALSE	0.677579	1	8.70567e-08	phosphopyruvate hydratase complex
GO:0004527	18962	16	12882	8	94	49	1	FALSE	0.678074	1	2.17899e-18	exonuclease activity
GO:0008168	18962	199	12882	102	212	109	1	FALSE	0.678343	1	5.18726e-21	methyltransferase activity
GO:0046149	18962	3	12882	2	34	21	1	FALSE	0.678476	1	0.000167112	pigment catabolic process
GO:0042445	18962	19	12882	10	6200	3425	2	FALSE	0.679033	1	1.10063e-55	hormone metabolic process
GO:0006000	18962	35	12882	21	107	66	1	FALSE	0.679223	1	5.15886e-29	fructose metabolic process
GO:0042594	18962	4	12882	2	473	234	2	FALSE	0.68031	1	4.85612e-10	response to starvation
GO:0019395	18962	7	12882	3	61	27	2	FALSE	0.680566	1	2.29215e-09	fatty acid oxidation
GO:0002097	18962	10	12882	5	37	19	1	FALSE	0.680643	1	2.87084e-09	tRNA wobble base modification
GO:0030488	18962	15	12882	8	58	32	2	FALSE	0.681013	1	3.36105e-14	tRNA methylation
GO:0042558	18962	24	12882	13	4595	2609	4	FALSE	0.68141	1	8.39429e-65	pteridine-containing compound metabolic process
GO:0001207	18962	1	12882	1	22	15	1	FALSE	0.681818	1	0.0454545	histone displacement
GO:0043486	18962	1	12882	1	22	15	2	FALSE	0.681818	1	0.0454545	histone exchange
GO:0016274	18962	1	12882	1	22	15	3	FALSE	0.681818	1	0.0454545	protein-arginine N-methyltransferase activity
GO:0030837	18962	2	12882	2	12	10	5	FALSE	0.681818	1	0.0151515	negative regulation of actin filament polymerization
GO:0008172	18962	6	12882	3	199	102	1	FALSE	0.682134	1	1.251e-11	S-methyltransferase activity
GO:0007031	18962	13	12882	7	302	170	1	FALSE	0.682234	1	4.65521e-23	peroxisome organization
GO:0016790	18962	18	12882	9	467	246	1	FALSE	0.682296	1	7.99343e-33	thiolester hydrolase activity
GO:1902555	18962	3	12882	2	394	246	1	FALSE	0.683148	1	9.88499e-08	endoribonuclease complex
GO:0070589	18962	18	12882	10	1902	1107	2	FALSE	0.68343	1	6.54026e-44	cellular component macromolecule biosynthetic process
GO:0048583	18962	44	12882	23	2201	1204	2	FALSE	0.685418	1	3.44525e-93	regulation of response to stimulus
GO:0042254	18962	364	12882	200	371	204	1	FALSE	0.685681	1	5.51494e-15	ribosome biogenesis
GO:0090501	18962	45	12882	25	1409	816	2	FALSE	0.685915	1	4.84427e-86	RNA phosphodiester bond hydrolysis
[truncated: 1,680 more rows]

## Sheet: Table S4
Table S4: 12-way collinear segments in all 12 Cucurbitaceous genomes
scaffold	ADHore	coline	Start	End.	+	spec	Annotation
Cmo_Chr16	ADHore	coline	8123417	8125334	.	+	Cmoschata	multipliconID=7022;segmentID=59157
Cp4.1LG02	ADHore	coline	1497590	1498784	.	+	pepo	multipliconID=7022;segmentID=59167
Cma_Chr16	ADHore	coline	8482657	8484345	.	+	Cmaxima	multipliconID=7022;segmentID=59153
chr07	ADHore	coline	17725767	17729813	.	+	bottlegourd	multipliconID=7022;segmentID=59163
chr4	ADHore	coline	25325212	25326829	.	+	cucumber	multipliconID=7022;segmentID=59148
Cmo_Chr01	ADHore	coline	13286527	13287683	.	+	Cmoschata	multipliconID=7022;segmentID=59168
Cmo_Chr09	ADHore	coline	1570434	1571254	.	+	Cmoschata	multipliconID=7022;segmentID=59147
Cp4.1LG14	ADHore	coline	7341169	7343077	.	+	pepo	multipliconID=7022;segmentID=59164
Cp4.1LG06	ADHore	coline	1377858	1378641	.	+	pepo	multipliconID=7022;segmentID=59146
chr3	ADHore	coline	1408060	1411222	.	+	cucumber	multipliconID=7022;segmentID=59162
NC_052359.1	ADHore	coline	52766818	52768542	.	+	waxgourd	multipliconID=7022;segmentID=59159
LG13	ADHore	coline	23998329	23999957	.	+	chayote	multipliconID=7022;segmentID=59152
Cma_Chr09	ADHore	coline	1499328	1500278	.	+	Cmaxima	multipliconID=7022;segmentID=59149
chr03	ADHore	coline	14872006	14873386	.	+	bottlegourd	multipliconID=7022;segmentID=59155
Cp4.1LG14	ADHore	coline	7580459	7582663	.	+	pepo	multipliconID=7022;segmentID=59158
LG05	ADHore	coline	31529290	31531051	.	+	chayote	multipliconID=7022;segmentID=59166
Cla97Chr10	ADHore	coline	1776062	1780564	.	+	watermelo	multipliconID=7022;segmentID=59160
chr06	ADHore	coline	34111116	34114214	.	+	melo	multipliconID=7022;segmentID=59161
CM029405.1	ADHore	coline	45065271	45066682	.	+	spongegourd	multipliconID=7022;segmentID=59154
Cla97Chr05	ADHore	coline	25783709	25785430	.	+	watermelo	multipliconID=7022;segmentID=59150
Cma_Chr16	ADHore	coline	8199215	8201152	.	+	Cmaxima	multipliconID=7022;segmentID=59165
Carg_Chr16	ADHore	coline	8657228	8659320	.	+	Cargyrosperma	multipliconID=7022;segmentID=59156
BLBB01000011	ADHore	coline	2847568	2849398	.	+	bittergourd	multipliconID=7022;segmentID=59151
Cmo_Chr16	ADHore	coline	8123417	8125334	.	+	Cmoschata	multipliconID=7022;segmentID=59157
Cp4.1LG02	ADHore	coline	1497590	1498784	.	+	pepo	multipliconID=7022;segmentID=59167
Cma_Chr16	ADHore	coline	8482657	8484345	.	+	Cmaxima	multipliconID=7022;segmentID=59153
chr07	ADHore	coline	17725767	17729813	.	+	bottlegourd	multipliconID=7022;segmentID=59163
chr4	ADHore	coline	25325212	25326829	.	+	cucumber	multipliconID=7022;segmentID=59148
Cmo_Chr01	ADHore	coline	13286527	13287683	.	+	Cmoschata	multipliconID=7022;segmentID=59168
Cmo_Chr09	ADHore	coline	1570434	1571254	.	+	Cmoschata	multipliconID=7022;segmentID=59147
Cp4.1LG14	ADHore	coline	7341169	7343077	.	+	pepo	multipliconID=7022;segmentID=59164
Cp4.1LG06	ADHore	coline	1377858	1378641	.	+	pepo	multipliconID=7022;segmentID=59146
chr3	ADHore	coline	1408060	1411222	.	+	cucumber	multipliconID=7022;segmentID=59162
NC_052359.1	ADHore	coline	52766818	52768542	.	+	waxgourd	multipliconID=7022;segmentID=59159
LG13	ADHore	coline	23998329	23999957	.	+	chayote	multipliconID=7022;segmentID=59152
Cma_Chr09	ADHore	coline	1499328	1500278	.	+	Cmaxima	multipliconID=7022;segmentID=59149
chr03	ADHore	coline	14872006	14873386	.	+	bottlegourd	multipliconID=7022;segmentID=59155
Cp4.1LG14	ADHore	coline	7580459	7582663	.	+	pepo	multipliconID=7022;segmentID=59158
LG05	ADHore	coline	31529290	31531051	.	+	chayote	multipliconID=7022;segmentID=59166
Cla97Chr10	ADHore	coline	1776062	1780564	.	+	watermelo	multipliconID=7022;segmentID=59160
chr06	ADHore	coline	34111116	34114214	.	+	melo	multipliconID=7022;segmentID=59161
CM029405.1	ADHore	coline	45065271	45066682	.	+	spongegourd	multipliconID=7022;segmentID=59154
Cla97Chr05	ADHore	coline	25783709	25785430	.	+	watermelo	multipliconID=7022;segmentID=59150
Cma_Chr16	ADHore	coline	8199215	8201152	.	+	Cmaxima	multipliconID=7022;segmentID=59165
Carg_Chr16	ADHore	coline	8657228	8659320	.	+	Cargyrosperma	multipliconID=7022;segmentID=59156
BLBB01000011	ADHore	coline	2847568	2849398	.	+	bittergourd	multipliconID=7022;segmentID=59151
chr01	ADHore	coline	36217040	36220258	.	+	melo	multipliconID=51138;segmentID=445770
Cla97Chr02	ADHore	coline	30561740	30566422	.	+	watermelo	multipliconID=51138;segmentID=445775
chr7	ADHore	coline	21718616	21720927	.	+	cucumber	multipliconID=51138;segmentID=445767
BLBB01000009	ADHore	coline	1587130	1588861	.	+	bittergourd	multipliconID=51138;segmentID=445771
NC_052357.1	ADHore	coline	6656574	6659021	.	+	waxgourd	multipliconID=51138;segmentID=445773
NC_052353.1	ADHore	coline	27628093	27632261	.	+	waxgourd	multipliconID=51138;segmentID=445776
Cp4.1LG12	ADHore	coline	5866697	5868329	.	+	pepo	multipliconID=51138;segmentID=445766
chr03	ADHore	coline	26843987	26848459	.	+	bottlegourd	multipliconID=51138;segmentID=445778
Carg_Chr17	ADHore	coline	6004569	6006334	.	+	Cargyrosperma	multipliconID=51138;segmentID=445772
chr02	ADHore	coline	35136442	35138888	.	+	bottlegourd	multipliconID=51138;segmentID=445765
Cmo_Chr17	ADHore	coline	6836883	6838516	.	+	Cmoschata	multipliconID=51138;segmentID=445768
CM029399.1	ADHore	coline	818969	821635	.	+	spongegourd	multipliconID=51138;segmentID=445764
BLBB01000004	ADHore	coline	24396405	24399694	.	+	bittergourd	multipliconID=51138;segmentID=445777
LG09	ADHore	coline	39934700	39937208	.	+	chayote	multipliconID=51138;segmentID=445774
Cma_Chr17	ADHore	coline	5697150	5698792	.	+	Cmaxima	multipliconID=51138;segmentID=445769
LG05	ADHore	coline	9524450	9525220	.	+	chayote	multipliconID=66519;segmentID=570073
LG01	ADHore	coline	46530715	46532490	.	+	chayote	multipliconID=66519;segmentID=570069
NC_052359.1	ADHore	coline	32453903	32456398	.	+	waxgourd	multipliconID=66519;segmentID=570079
Carg_Chr04	ADHore	coline	2486989	2489434	.	+	Cargyrosperma	multipliconID=66519;segmentID=570064
Cmo_Chr04	ADHore	coline	2270645	2273078	.	+	Cmoschata	multipliconID=66519;segmentID=570063
LG13	ADHore	coline	2739306	2742196	.	+	chayote	multipliconID=66519;segmentID=570080
Cma_Chr04	ADHore	coline	2189007	2191582	.	+	Cmaxima	multipliconID=66519;segmentID=570062
Carg_Chr04	ADHore	coline	2284049	2286586	.	+	Cargyrosperma	multipliconID=66519;segmentID=570078
chr4	ADHore	coline	42645	45154	.	+	cucumber	multipliconID=66519;segmentID=570075
chr03	ADHore	coline	8115568	8117133	.	+	melo	multipliconID=66519;segmentID=570068
Cp4.1LG01	ADHore	coline	2314180	2316632	.	+	pepo	multipliconID=66519;segmentID=570065
Cp4.1LG01	ADHore	coline	2220378	2222942	.	+	pepo	multipliconID=66519;segmentID=570071
Cla97Chr10	ADHore	coline	21149610	21151997	.	+	watermelo	multipliconID=66519;segmentID=570074
chr03	ADHore	coline	19310379	19312817	.	+	bottlegourd	multipliconID=66519;segmentID=570076
BLBB01000010	ADHore	coline	2704643	2707141	.	+	bittergourd	multipliconID=66519;segmentID=570077
CM029405.1	ADHore	coline	4039922	4042427	.	+	spongegourd	multipliconID=66519;segmentID=570070
BLBB01000004	ADHore	coline	4215188	4217123	.	+	bittergourd	multipliconID=66519;segmentID=570066
Cmo_Chr18	ADHore	coline	7248651	7249470	.	+	Cmoschata	multipliconID=66519;segmentID=570072
chr08	ADHore	coline	9084096	9085721	.	+	bottlegourd	multipliconID=66519;segmentID=570067
LG13	ADHore	coline	3073827	3076221	.	+	chayote	multipliconID=64367;segmentID=553202
CM029405.1	ADHore	coline	4090359	4096977	.	+	spongegourd	multipliconID=64367;segmentID=553212
NC_052359.1	ADHore	coline	33842234	33845013	.	+	waxgourd	multipliconID=64367;segmentID=553198
chr08	ADHore	coline	8993565	8995232	.	+	bottlegourd	multipliconID=64367;segmentID=553208
NC_052359.1	ADHore	coline	6664345	6665725	.	+	waxgourd	multipliconID=64367;segmentID=553193
NC_052359.1	ADHore	coline	32577403	32585209	.	+	waxgourd	multipliconID=64367;segmentID=553213
chr3	ADHore	coline	442241	443654	.	+	cucumber	multipliconID=64367;segmentID=553192
Cmo_Chr04	ADHore	coline	2216931	2218922	.	+	Cmoschata	multipliconID=64367;segmentID=553209
chr06	ADHore	coline	33078649	33080082	.	+	melo	multipliconID=64367;segmentID=553191
Cla97Chr10	ADHore	coline	21236504	21244379	.	+	watermelo	multipliconID=64367;segmentID=553214
chr03	ADHore	coline	8000106	8001818	.	+	melo	multipliconID=64367;segmentID=553207
Cp4.1LG01	ADHore	coline	2370636	2373246	.	+	pepo	multipliconID=64367;segmentID=553204
Carg_Chr04	ADHore	coline	2323847	2327033	.	+	Cargyrosperma	multipliconID=64367;segmentID=553216
BLBB01000005	ADHore	coline	404603	405299	.	+	bittergourd	multipliconID=64367;segmentID=553197
Cla97Chr10	ADHore	coline	432092	433909	.	+	watermelo	multipliconID=64367;segmentID=553194
Cla97Chr10	ADHore	coline	21907299	21909498	.	+	watermelo	multipliconID=64367;segmentID=553200
Cmo_Chr04	ADHore	coline	2441138	2443835	.	+	Cmoschata	multipliconID=64367;segmentID=553203
Cp4.1LG01	ADHore	coline	2260185	2263419	.	+	pepo	multipliconID=64367;segmentID=553211
Carg_Chr04	ADHore	coline	2434246	2436319	.	+	Cargyrosperma	multipliconID=64367;segmentID=553205
BLBB01000004	ADHore	coline	4151739	4153981	.	+	bittergourd	multipliconID=64367;segmentID=553206
BLBB01000010	ADHore	coline	3002565	3005391	.	+	bittergourd	multipliconID=64367;segmentID=553199
chr03	ADHore	coline	471450	473851	.	+	bottlegourd	multipliconID=64367;segmentID=553195
chr4	ADHore	coline	80583	87131	.	+	cucumber	multipliconID=64367;segmentID=553215
Cma_Chr04	ADHore	coline	2137253	2139067	.	+	Cmaxima	multipliconID=64367;segmentID=553210
CM029405.1	ADHore	coline	4554655	4557061	.	+	spongegourd	multipliconID=64367;segmentID=553201
chr04	ADHore	coline	331733	332419	.	+	melo	multipliconID=64367;segmentID=553196
LG13	ADHore	coline	3073827	3076221	.	+	chayote	multipliconID=64367;segmentID=553202
CM029405.1	ADHore	coline	4090359	4096977	.	+	spongegourd	multipliconID=64367;segmentID=553212
NC_052359.1	ADHore	coline	33842234	33845013	.	+	waxgourd	multipliconID=64367;segmentID=553198
chr08	ADHore	coline	8993565	8995232	.	+	bottlegourd	multipliconID=64367;segmentID=553208
NC_052359.1	ADHore	coline	6664345	6665725	.	+	waxgourd	multipliconID=64367;segmentID=553193
NC_052359.1	ADHore	coline	32577403	32585209	.	+	waxgourd	multipliconID=64367;segmentID=553213
chr3	ADHore	coline	442241	443654	.	+	cucumber	multipliconID=64367;segmentID=553192
Cmo_Chr04	ADHore	coline	2216931	2218922	.	+	Cmoschata	multipliconID=64367;segmentID=553209
chr06	ADHore	coline	33078649	33080082	.	+	melo	multipliconID=64367;segmentID=553191
Cla97Chr10	ADHore	coline	21236504	21244379	.	+	watermelo	multipliconID=64367;segmentID=553214
chr03	ADHore	coline	8000106	8001818	.	+	melo	multipliconID=64367;segmentID=553207
Cp4.1LG01	ADHore	coline	2370636	2373246	.	+	pepo	multipliconID=64367;segmentID=553204
Carg_Chr04	ADHore	coline	2323847	2327033	.	+	Cargyrosperma	multipliconID=64367;segmentID=553216
BLBB01000005	ADHore	coline	404603	405299	.	+	bittergourd	multipliconID=64367;segmentID=553197
Cla97Chr10	ADHore	coline	432092	433909	.	+	watermelo	multipliconID=64367;segmentID=553194
Cla97Chr10	ADHore	coline	21907299	21909498	.	+	watermelo	multipliconID=64367;segmentID=553200
Cmo_Chr04	ADHore	coline	2441138	2443835	.	+	Cmoschata	multipliconID=64367;segmentID=553203
Cp4.1LG01	ADHore	coline	2260185	2263419	.	+	pepo	multipliconID=64367;segmentID=553211
Carg_Chr04	ADHore	coline	2434246	2436319	.	+	Cargyrosperma	multipliconID=64367;segmentID=553205
BLBB01000004	ADHore	coline	4151739	4153981	.	+	bittergourd	multipliconID=64367;segmentID=553206
BLBB01000010	ADHore	coline	3002565	3005391	.	+	bittergourd	multipliconID=64367;segmentID=553199
chr03	ADHore	coline	471450	473851	.	+	bottlegourd	multipliconID=64367;segmentID=553195
chr4	ADHore	coline	80583	87131	.	+	cucumber	multipliconID=64367;segmentID=553215
Cma_Chr04	ADHore	coline	2137253	2139067	.	+	Cmaxima	multipliconID=64367;segmentID=553210
CM029405.1	ADHore	coline	4554655	4557061	.	+	spongegourd	multipliconID=64367;segmentID=553201
chr04	ADHore	coline	331733	332419	.	+	melo	multipliconID=64367;segmentID=553196
Carg_Chr17	ADHore	coline	1442972	1446357	.	+	Cargyrosperma	multipliconID=28079;segmentID=249429
LG09	ADHore	coline	36793753	36798470	.	+	chayote	multipliconID=28079;segmentID=249425
Cp4.1LG05	ADHore	coline	4643567	4648355	.	+	pepo	multipliconID=28079;segmentID=249420
chr5	ADHore	coline	729650	730903	.	+	cucumber	multipliconID=28079;segmentID=249419
Cla97Chr01	ADHore	coline	1026450	1028774	.	+	watermelo	multipliconID=28079;segmentID=249418
Cp4.1LG12	ADHore	coline	1277966	1281231	.	+	pepo	multipliconID=28079;segmentID=249434
Cma_Chr17	ADHore	coline	1342371	1345730	.	+	Cmaxima	multipliconID=28079;segmentID=249431
CM029399.1	ADHore	coline	38118398	38120937	.	+	spongegourd	multipliconID=28079;segmentID=249424
chr09	ADHore	coline	1005781	1008766	.	+	bottlegourd	multipliconID=28079;segmentID=249421
BLBB01000007	ADHore	coline	19338678	19342193	.	+	bittergourd	multipliconID=28079;segmentID=249427
Cmo_Chr17	ADHore	coline	1458590	1461970	.	+	Cmoschata	multipliconID=28079;segmentID=249430
Carg_Chr17	ADHore	coline	1409777	1413386	.	+	Cargyrosperma	multipliconID=28079;segmentID=249432
Cmo_Chr17	ADHore	coline	1424084	1427556	.	+	Cmoschata	multipliconID=28079;segmentID=249433
NC_052360.1	ADHore	coline	2841673	2845010	.	+	waxgourd	multipliconID=28079;segmentID=249426
LG05	ADHore	coline	4612930	4613887	.	+	chayote	multipliconID=28079;segmentID=249422
chr6	ADHore	coline	21842539	21846429	.	+	cucumber	multipliconID=28079;segmentID=249428
chr11	ADHore	coline	754471	756427	.	+	melo	multipliconID=28079;segmentID=249423
Carg_Chr17	ADHore	coline	1442972	1446357	.	+	Cargyrosperma	multipliconID=28079;segmentID=249429
LG09	ADHore	coline	36793753	36798470	.	+	chayote	multipliconID=28079;segmentID=249425
Cp4.1LG05	ADHore	coline	4643567	4648355	.	+	pepo	multipliconID=28079;segmentID=249420
chr5	ADHore	coline	729650	730903	.	+	cucumber	multipliconID=28079;segmentID=249419
Cla97Chr01	ADHore	coline	1026450	1028774	.	+	watermelo	multipliconID=28079;segmentID=249418
Cp4.1LG12	ADHore	coline	1277966	1281231	.	+	pepo	multipliconID=28079;segmentID=249434
Cma_Chr17	ADHore	coline	1342371	1345730	.	+	Cmaxima	multipliconID=28079;segmentID=249431
CM029399.1	ADHore	coline	38118398	38120937	.	+	spongegourd	multipliconID=28079;segmentID=249424
chr09	ADHore	coline	1005781	1008766	.	+	bottlegourd	multipliconID=28079;segmentID=249421
BLBB01000007	ADHore	coline	19338678	19342193	.	+	bittergourd	multipliconID=28079;segmentID=249427
Cmo_Chr17	ADHore	coline	1458590	1461970	.	+	Cmoschata	multipliconID=28079;segmentID=249430
Carg_Chr17	ADHore	coline	1409777	1413386	.	+	Cargyrosperma	multipliconID=28079;segmentID=249432
Cmo_Chr17	ADHore	coline	1424084	1427556	.	+	Cmoschata	multipliconID=28079;segmentID=249433
NC_052360.1	ADHore	coline	2841673	2845010	.	+	waxgourd	multipliconID=28079;segmentID=249426
LG05	ADHore	coline	4612930	4613887	.	+	chayote	multipliconID=28079;segmentID=249422
chr6	ADHore	coline	21842539	21846429	.	+	cucumber	multipliconID=28079;segmentID=249428
chr11	ADHore	coline	754471	756427	.	+	melo	multipliconID=28079;segmentID=249423
Cla97Chr11	ADHore	coline	29622557	29625934	.	+	watermelo	multipliconID=15199;segmentID=136014
chr04	ADHore	coline	27555719	27565487	.	+	bottlegourd	multipliconID=15199;segmentID=136010
Cma_Chr16	ADHore	coline	6740648	6741191	.	+	Cmaxima	multipliconID=15199;segmentID=136005
Cmo_Chr16	ADHore	coline	6337281	6337824	.	+	Cmoschata	multipliconID=15199;segmentID=136004
Cp4.1LG14	ADHore	coline	5752531	5753074	.	+	pepo	multipliconID=15199;segmentID=136003
Cp4.1LG06	ADHore	coline	4170065	4171328	.	+	pepo	multipliconID=15199;segmentID=136016
NC_052349.1	ADHore	coline	39304208	39304838	.	+	waxgourd	multipliconID=15199;segmentID=136009
Carg_Chr16	ADHore	coline	6881270	6881816	.	+	Cargyrosperma	multipliconID=15199;segmentID=136006
LG07	ADHore	coline	30549385	30550229	.	+	chayote	multipliconID=15199;segmentID=136012
chr4	ADHore	coline	23671181	23672272	.	+	cucumber	multipliconID=15199;segmentID=136015
Cma_Chr09	ADHore	coline	4139848	4140835	.	+	Cmaxima	multipliconID=15199;segmentID=136017
Carg_Chr09	ADHore	coline	4477928	4479293	.	+	Cargyrosperma	multipliconID=15199;segmentID=136018
Cla97Chr07	ADHore	coline	11699161	11700302	.	+	watermelo	multipliconID=15199;segmentID=136011
chr07	ADHore	coline	5104483	5106157	.	+	melo	multipliconID=15199;segmentID=136007
BLBB01000011	ADHore	coline	7288106	7292488	.	+	bittergourd	multipliconID=15199;segmentID=136013
CM029405.1	ADHore	coline	40159738	40160842	.	+	spongegourd	multipliconID=15199;segmentID=136008
Cma_Chr02	ADHore	coline	3779148	3780099	.	+	Cmaxima	multipliconID=9352;segmentID=80205
Carg_Chr02	ADHore	coline	57411	59260	.	+	Cargyrosperma	multipliconID=9352;segmentID=80215
chr7	ADHore	coline	11546993	11547571	.	+	cucumber	multipliconID=9352;segmentID=80201
chr02	ADHore	coline	4227922	4229415	.	+	melo	multipliconID=9352;segmentID=80211
Carg_Chr19	ADHore	coline	8956087	8956925	.	+	Cargyrosperma	multipliconID=9352;segmentID=80196
chr04	ADHore	coline	26088708	26091593	.	+	melo	multipliconID=9352;segmentID=80216
Cmo_Chr19	ADHore	coline	9462399	9463237	.	+	Cmoschata	multipliconID=9352;segmentID=80195
Cp4.1LG18	ADHore	coline	2941094	2942080	.	+	pepo	multipliconID=9352;segmentID=80212
Cp4.1LG15	ADHore	coline	8526297	8527135	.	+	pepo	multipliconID=9352;segmentID=80194
Cla97Chr11	ADHore	coline	670902	673764	.	+	watermelo	multipliconID=9352;segmentID=80217
BLBB01000006	ADHore	coline	7971574	7972927	.	+	bittergourd	multipliconID=9352;segmentID=80210
chr10	ADHore	coline	10108931	10109790	.	+	bottlegourd	multipliconID=9352;segmentID=80207
CM029401.1	ADHore	coline	1052915	1055307	.	+	spongegourd	multipliconID=9352;segmentID=80219
Cla97Chr09	ADHore	coline	37185792	37186631	.	+	watermelo	multipliconID=9352;segmentID=80200
Cma_Chr19	ADHore	coline	9027341	9028295	.	+	Cmaxima	multipliconID=9352;segmentID=80197
Cmo_Chr02	ADHore	coline	3922457	3923408	.	+	Cmoschata	multipliconID=9352;segmentID=80203
chr2	ADHore	coline	15163767	15164787	.	+	cucumber	multipliconID=9352;segmentID=80206
LG08	ADHore	coline	12364904	12366287	.	+	chayote	multipliconID=9352;segmentID=80214
chr2	ADHore	coline	15199197	15200111	.	+	cucumber	multipliconID=9352;segmentID=80208
chr02	ADHore	coline	32616577	32618682	.	+	bottlegourd	multipliconID=9352;segmentID=80209
NC_052358.1	ADHore	coline	42287397	42288428	.	+	waxgourd	multipliconID=9352;segmentID=80202
CM029402.1	ADHore	coline	9032702	9033652	.	+	spongegourd	multipliconID=9352;segmentID=80198
CM029396.1	ADHore	coline	341157	343353	.	+	spongegourd	multipliconID=9352;segmentID=80218
Carg_Chr11	ADHore	coline	4002754	4003705	.	+	Cargyrosperma	multipliconID=9352;segmentID=80213
Carg_Chr02	ADHore	coline	3519699	3520650	.	+	Cargyrosperma	multipliconID=9352;segmentID=80204
LG04	ADHore	coline	44415920	44416747	.	+	chayote	multipliconID=9352;segmentID=80199
Cma_Chr02	ADHore	coline	3779148	3780099	.	+	Cmaxima	multipliconID=9352;segmentID=80205
Carg_Chr02	ADHore	coline	57411	59260	.	+	Cargyrosperma	multipliconID=9352;segmentID=80215
chr7	ADHore	coline	11546993	11547571	.	+	cucumber	multipliconID=9352;segmentID=80201
chr02	ADHore	coline	4227922	4229415	.	+	melo	multipliconID=9352;segmentID=80211
Carg_Chr19	ADHore	coline	8956087	8956925	.	+	Cargyrosperma	multipliconID=9352;segmentID=80196
chr04	ADHore	coline	26088708	26091593	.	+	melo	multipliconID=9352;segmentID=80216
Cmo_Chr19	ADHore	coline	9462399	9463237	.	+	Cmoschata	multipliconID=9352;segmentID=80195
Cp4.1LG18	ADHore	coline	2941094	2942080	.	+	pepo	multipliconID=9352;segmentID=80212
Cp4.1LG15	ADHore	coline	8526297	8527135	.	+	pepo	multipliconID=9352;segmentID=80194
Cla97Chr11	ADHore	coline	670902	673764	.	+	watermelo	multipliconID=9352;segmentID=80217
BLBB01000006	ADHore	coline	7971574	7972927	.	+	bittergourd	multipliconID=9352;segmentID=80210
chr10	ADHore	coline	10108931	10109790	.	+	bottlegourd	multipliconID=9352;segmentID=80207
CM029401.1	ADHore	coline	1052915	1055307	.	+	spongegourd	multipliconID=9352;segmentID=80219
Cla97Chr09	ADHore	coline	37185792	37186631	.	+	watermelo	multipliconID=9352;segmentID=80200
Cma_Chr19	ADHore	coline	9027341	9028295	.	+	Cmaxima	multipliconID=9352;segmentID=80197
Cmo_Chr02	ADHore	coline	3922457	3923408	.	+	Cmoschata	multipliconID=9352;segmentID=80203
chr2	ADHore	coline	15163767	15164787	.	+	cucumber	multipliconID=9352;segmentID=80206
LG08	ADHore	coline	12364904	12366287	.	+	chayote	multipliconID=9352;segmentID=80214
chr2	ADHore	coline	15199197	15200111	.	+	cucumber	multipliconID=9352;segmentID=80208
chr02	ADHore	coline	32616577	32618682	.	+	bottlegourd	multipliconID=9352;segmentID=80209
NC_052358.1	ADHore	coline	42287397	42288428	.	+	waxgourd	multipliconID=9352;segmentID=80202
CM029402.1	ADHore	coline	9032702	9033652	.	+	spongegourd	multipliconID=9352;segmentID=80198
CM029396.1	ADHore	coline	341157	343353	.	+	spongegourd	multipliconID=9352;segmentID=80218
Carg_Chr11	ADHore	coline	4002754	4003705	.	+	Cargyrosperma	multipliconID=9352;segmentID=80213
Carg_Chr02	ADHore	coline	3519699	3520650	.	+	Cargyrosperma	multipliconID=9352;segmentID=80204
LG04	ADHore	coline	44415920	44416747	.	+	chayote	multipliconID=9352;segmentID=80199
Cma_Chr02	ADHore	coline	3779148	3780099	.	+	Cmaxima	multipliconID=9352;segmentID=80205
Carg_Chr02	ADHore	coline	57411	59260	.	+	Cargyrosperma	multipliconID=9352;segmentID=80215
chr7	ADHore	coline	11546993	11547571	.	+	cucumber	multipliconID=9352;segmentID=80201
chr02	ADHore	coline	4227922	4229415	.	+	melo	multipliconID=9352;segmentID=80211
Carg_Chr19	ADHore	coline	8956087	8956925	.	+	Cargyrosperma	multipliconID=9352;segmentID=80196
chr04	ADHore	coline	26088708	26091593	.	+	melo	multipliconID=9352;segmentID=80216
Cmo_Chr19	ADHore	coline	9462399	9463237	.	+	Cmoschata	multipliconID=9352;segmentID=80195
Cp4.1LG18	ADHore	coline	2941094	2942080	.	+	pepo	multipliconID=9352;segmentID=80212
Cp4.1LG15	ADHore	coline	8526297	8527135	.	+	pepo	multipliconID=9352;segmentID=80194
Cla97Chr11	ADHore	coline	670902	673764	.	+	watermelo	multipliconID=9352;segmentID=80217
BLBB01000006	ADHore	coline	7971574	7972927	.	+	bittergourd	multipliconID=9352;segmentID=80210
chr10	ADHore	coline	10108931	10109790	.	+	bottlegourd	multipliconID=9352;segmentID=80207
CM029401.1	ADHore	coline	1052915	1055307	.	+	spongegourd	multipliconID=9352;segmentID=80219
Cla97Chr09	ADHore	coline	37185792	37186631	.	+	watermelo	multipliconID=9352;segmentID=80200
Cma_Chr19	ADHore	coline	9027341	9028295	.	+	Cmaxima	multipliconID=9352;segmentID=80197
Cmo_Chr02	ADHore	coline	3922457	3923408	.	+	Cmoschata	multipliconID=9352;segmentID=80203
chr2	ADHore	coline	15163767	15164787	.	+	cucumber	multipliconID=9352;segmentID=80206
LG08	ADHore	coline	12364904	12366287	.	+	chayote	multipliconID=9352;segmentID=80214
chr2	ADHore	coline	15199197	15200111	.	+	cucumber	multipliconID=9352;segmentID=80208
chr02	ADHore	coline	32616577	32618682	.	+	bottlegourd	multipliconID=9352;segmentID=80209
NC_052358.1	ADHore	coline	42287397	42288428	.	+	waxgourd	multipliconID=9352;segmentID=80202
CM029402.1	ADHore	coline	9032702	9033652	.	+	spongegourd	multipliconID=9352;segmentID=80198
CM029396.1	ADHore	coline	341157	343353	.	+	spongegourd	multipliconID=9352;segmentID=80218
Carg_Chr11	ADHore	coline	4002754	4003705	.	+	Cargyrosperma	multipliconID=9352;segmentID=80213
Carg_Chr02	ADHore	coline	3519699	3520650	.	+	Cargyrosperma	multipliconID=9352;segmentID=80204
LG04	ADHore	coline	44415920	44416747	.	+	chayote	multipliconID=9352;segmentID=80199
CM029395.1	ADHore	coline	37676615	37678577	.	+	spongegourd	multipliconID=65125;segmentID=558795
NC_052349.1	ADHore	coline	84411103	84412765	.	+	waxgourd	multipliconID=65125;segmentID=558791
chr3	ADHore	coline	31308320	31309666	.	+	cucumber	multipliconID=65125;segmentID=558786
Carg_Chr14	ADHore	coline	1580423	1582023	.	+	Cargyrosperma	multipliconID=65125;segmentID=558785
Cma_Chr14	ADHore	coline	1601833	1603175	.	+	Cmaxima	multipliconID=65125;segmentID=558784
chr05	ADHore	coline	22737307	22739243	.	+	melo	multipliconID=65125;segmentID=558797
BLBB01000005	ADHore	coline	24505994	24507718	.	+	bittergourd	multipliconID=65125;segmentID=558790
Cmo_Chr14	ADHore	coline	1633249	1634593	.	+	Cmoschata	multipliconID=65125;segmentID=558787
chr05	ADHore	coline	3936538	3938207	.	+	bottlegourd	multipliconID=65125;segmentID=558793
Cla97Chr06	ADHore	coline	21030277	21032276	.	+	watermelo	multipliconID=65125;segmentID=558796
LG04	ADHore	coline	13274020	13276342	.	+	chayote	multipliconID=65125;segmentID=558798
NC_052360.1	ADHore	coline	31577022	31578917	.	+	waxgourd	multipliconID=65125;segmentID=558799
LG02	ADHore	coline	2381441	2383254	.	+	chayote	multipliconID=65125;segmentID=558792
Cp4.1LG03	ADHore	coline	1606758	1608102	.	+	pepo	multipliconID=65125;segmentID=558788
Cmo_Chr14	ADHore	coline	1756643	1759089	.	+	Cmoschata	multipliconID=65125;segmentID=558794
Cp4.1LG03	ADHore	coline	1741324	1742868	.	+	pepo	multipliconID=65125;segmentID=558789
chr04	ADHore	coline	10818223	10821464	.	+	melo	multipliconID=90543;segmentID=741490
Cma_Chr14	ADHore	coline	9731441	9734162	.	+	Cmaxima	multipliconID=90543;segmentID=741486
NC_052359.1	ADHore	coline	45869217	45873317	.	+	waxgourd	multipliconID=90543;segmentID=741496
Cmo_Chr01	ADHore	coline	80330	81991	.	+	Cmoschata	multipliconID=90543;segmentID=741481
Cma_Chr01	ADHore	coline	83864	85524	.	+	Cmaxima	multipliconID=90543;segmentID=741480
Carg_Chr01	ADHore	coline	85373	91886	.	+	Cargyrosperma	multipliconID=90543;segmentID=741479
Cp4.1LG03	ADHore	coline	8455203	8457456	.	+	pepo	multipliconID=90543;segmentID=741495
chr03	ADHore	coline	11893396	11897377	.	+	bottlegourd	multipliconID=90543;segmentID=741492
Carg_Chr14	ADHore	coline	9509679	9512474	.	+	Cargyrosperma	multipliconID=90543;segmentID=741485
CM029395.1	ADHore	coline	549032	553296	.	+	spongegourd	multipliconID=90543;segmentID=741482
Carg_Chr14	ADHore	coline	9574000	9577691	.	+	Cargyrosperma	multipliconID=90543;segmentID=741488
CM029396.1	ADHore	coline	41510546	41514098	.	+	spongegourd	multipliconID=90543;segmentID=741491
Cla97Chr10	ADHore	coline	10909314	10912769	.	+	watermelo	multipliconID=90543;segmentID=741493
LG05	ADHore	coline	21252984	21257852	.	+	chayote	multipliconID=90543;segmentID=741494
Cmo_Chr14	ADHore	coline	10559801	10563357	.	+	Cmoschata	multipliconID=90543;segmentID=741487
BLBB01000008	ADHore	coline	7197053	7199543	.	+	bittergourd	multipliconID=90543;segmentID=741483
Cma_Chr14	ADHore	coline	9809989	9813960	.	+	Cmaxima	multipliconID=90543;segmentID=741489
chr3	ADHore	coline	26875551	26881118	.	+	cucumber	multipliconID=90543;segmentID=741484
Cma_Chr00	ADHore	coline	5278583	5278958	.	+	Cmaxima	multipliconID=35300;segmentID=314787
CM029398.1	ADHore	coline	7282394	7282565	.	+	spongegourd	multipliconID=35300;segmentID=314797
chr2	ADHore	coline	16219519	16219886	.	+	cucumber	multipliconID=35300;segmentID=314783
Cla97Chr03	ADHore	coline	7441778	7442098	.	+	watermelo	multipliconID=35300;segmentID=314793
chr7	ADHore	coline	16488827	16489199	.	+	cucumber	multipliconID=35300;segmentID=314778
chr3	ADHore	coline	18543923	18544103	.	+	cucumber	multipliconID=35300;segmentID=314798
Carg_Chr17	ADHore	coline	9302480	9302855	.	+	Cargyrosperma	multipliconID=35300;segmentID=314777
chr7	ADHore	coline	2385529	2385843	.	+	cucumber	multipliconID=35300;segmentID=314794
Cmo_Chr17	ADHore	coline	10075173	10075547	.	+	Cmoschata	multipliconID=35300;segmentID=314776
chr05	ADHore	coline	5616305	5616445	.	+	bottlegourd	multipliconID=35300;segmentID=314799
LG01	ADHore	coline	70928282	70928604	.	+	chayote	multipliconID=35300;segmentID=314792
chr04	ADHore	coline	20177990	20178367	.	+	melo	multipliconID=35300;segmentID=314789
chr08	ADHore	coline	16054600	16054971	.	+	bottlegourd	multipliconID=35300;segmentID=314801
Cp4.1LG20	ADHore	coline	5253716	5254071	.	+	pepo	multipliconID=35300;segmentID=314782
Cma_Chr17	ADHore	coline	8842213	8842588	.	+	Cmaxima	multipliconID=35300;segmentID=314779
BLBB01000001	ADHore	coline	1845988	1846255	.	+	bittergourd	multipliconID=35300;segmentID=314785
Cp4.1LG03	ADHore	coline	6057943	6058257	.	+	pepo	multipliconID=35300;segmentID=314788
chr06	ADHore	coline	14752382	14752749	.	+	melo	multipliconID=35300;segmentID=314796
NC_052359.1	ADHore	coline	34078079	34078356	.	+	waxgourd	multipliconID=35300;segmentID=314790
Carg_Chr17	ADHore	coline	2183673	2183987	.	+	Cargyrosperma	multipliconID=35300;segmentID=314791
NC_052359.1	ADHore	coline	36830350	36830725	.	+	waxgourd	multipliconID=35300;segmentID=314784
chr02	ADHore	coline	28085357	28086207	.	+	bottlegourd	multipliconID=35300;segmentID=314780
BLBB01000007	ADHore	coline	7647902	7648076	.	+	bittergourd	multipliconID=35300;segmentID=314800
Carg_Chr05	ADHore	coline	5169367	5169694	.	+	Cargyrosperma	multipliconID=35300;segmentID=314795
CM029398.1	ADHore	coline	8130259	8130635	.	+	spongegourd	multipliconID=35300;segmentID=314786
CM029400.1	ADHore	coline	40378014	40378894	.	+	spongegourd	multipliconID=35300;segmentID=314781
Cma_Chr00	ADHore	coline	5278583	5278958	.	+	Cmaxima	multipliconID=35300;segmentID=314787
CM029398.1	ADHore	coline	7282394	7282565	.	+	spongegourd	multipliconID=35300;segmentID=314797
chr2	ADHore	coline	16219519	16219886	.	+	cucumber	multipliconID=35300;segmentID=314783
Cla97Chr03	ADHore	coline	7441778	7442098	.	+	watermelo	multipliconID=35300;segmentID=314793
chr7	ADHore	coline	16488827	16489199	.	+	cucumber	multipliconID=35300;segmentID=314778
chr3	ADHore	coline	18543923	18544103	.	+	cucumber	multipliconID=35300;segmentID=314798
Carg_Chr17	ADHore	coline	9302480	9302855	.	+	Cargyrosperma	multipliconID=35300;segmentID=314777
chr7	ADHore	coline	2385529	2385843	.	+	cucumber	multipliconID=35300;segmentID=314794
Cmo_Chr17	ADHore	coline	10075173	10075547	.	+	Cmoschata	multipliconID=35300;segmentID=314776
chr05	ADHore	coline	5616305	5616445	.	+	bottlegourd	multipliconID=35300;segmentID=314799
LG01	ADHore	coline	70928282	70928604	.	+	chayote	multipliconID=35300;segmentID=314792
chr04	ADHore	coline	20177990	20178367	.	+	melo	multipliconID=35300;segmentID=314789
chr08	ADHore	coline	16054600	16054971	.	+	bottlegourd	multipliconID=35300;segmentID=314801
Cp4.1LG20	ADHore	coline	5253716	5254071	.	+	pepo	multipliconID=35300;segmentID=314782
Cma_Chr17	ADHore	coline	8842213	8842588	.	+	Cmaxima	multipliconID=35300;segmentID=314779
BLBB01000001	ADHore	coline	1845988	1846255	.	+	bittergourd	multipliconID=35300;segmentID=314785
Cp4.1LG03	ADHore	coline	6057943	6058257	.	+	pepo	multipliconID=35300;segmentID=314788
chr06	ADHore	coline	14752382	14752749	.	+	melo	multipliconID=35300;segmentID=314796
NC_052359.1	ADHore	coline	34078079	34078356	.	+	waxgourd	multipliconID=35300;segmentID=314790
Carg_Chr17	ADHore	coline	2183673	2183987	.	+	Cargyrosperma	multipliconID=35300;segmentID=314791
NC_052359.1	ADHore	coline	36830350	36830725	.	+	waxgourd	multipliconID=35300;segmentID=314784
chr02	ADHore	coline	28085357	28086207	.	+	bottlegourd	multipliconID=35300;segmentID=314780
BLBB01000007	ADHore	coline	7647902	7648076	.	+	bittergourd	multipliconID=35300;segmentID=314800
Carg_Chr05	ADHore	coline	5169367	5169694	.	+	Cargyrosperma	multipliconID=35300;segmentID=314795
CM029398.1	ADHore	coline	8130259	8130635	.	+	spongegourd	multipliconID=35300;segmentID=314786
CM029400.1	ADHore	coline	40378014	40378894	.	+	spongegourd	multipliconID=35300;segmentID=314781
Cma_Chr00	ADHore	coline	5278583	5278958	.	+	Cmaxima	multipliconID=35300;segmentID=314787
CM029398.1	ADHore	coline	7282394	7282565	.	+	spongegourd	multipliconID=35300;segmentID=314797
chr2	ADHore	coline	16219519	16219886	.	+	cucumber	multipliconID=35300;segmentID=314783
Cla97Chr03	ADHore	coline	7441778	7442098	.	+	watermelo	multipliconID=35300;segmentID=314793
chr7	ADHore	coline	16488827	16489199	.	+	cucumber	multipliconID=35300;segmentID=314778
chr3	ADHore	coline	18543923	18544103	.	+	cucumber	multipliconID=35300;segmentID=314798
Carg_Chr17	ADHore	coline	9302480	9302855	.	+	Cargyrosperma	multipliconID=35300;segmentID=314777
chr7	ADHore	coline	2385529	2385843	.	+	cucumber	multipliconID=35300;segmentID=314794
Cmo_Chr17	ADHore	coline	10075173	10075547	.	+	Cmoschata	multipliconID=35300;segmentID=314776
chr05	ADHore	coline	5616305	5616445	.	+	bottlegourd	multipliconID=35300;segmentID=314799
LG01	ADHore	coline	70928282	70928604	.	+	chayote	multipliconID=35300;segmentID=314792
chr04	ADHore	coline	20177990	20178367	.	+	melo	multipliconID=35300;segmentID=314789
chr08	ADHore	coline	16054600	16054971	.	+	bottlegourd	multipliconID=35300;segmentID=314801
Cp4.1LG20	ADHore	coline	5253716	5254071	.	+	pepo	multipliconID=35300;segmentID=314782
Cma_Chr17	ADHore	coline	8842213	8842588	.	+	Cmaxima	multipliconID=35300;segmentID=314779
BLBB01000001	ADHore	coline	1845988	1846255	.	+	bittergourd	multipliconID=35300;segmentID=314785
Cp4.1LG03	ADHore	coline	6057943	6058257	.	+	pepo	multipliconID=35300;segmentID=314788
chr06	ADHore	coline	14752382	14752749	.	+	melo	multipliconID=35300;segmentID=314796
NC_052359.1	ADHore	coline	34078079	34078356	.	+	waxgourd	multipliconID=35300;segmentID=314790
Carg_Chr17	ADHore	coline	2183673	2183987	.	+	Cargyrosperma	multipliconID=35300;segmentID=314791
NC_052359.1	ADHore	coline	36830350	36830725	.	+	waxgourd	multipliconID=35300;segmentID=314784
chr02	ADHore	coline	28085357	28086207	.	+	bottlegourd	multipliconID=35300;segmentID=314780
BLBB01000007	ADHore	coline	7647902	7648076	.	+	bittergourd	multipliconID=35300;segmentID=314800
Carg_Chr05	ADHore	coline	5169367	5169694	.	+	Cargyrosperma	multipliconID=35300;segmentID=314795
CM029398.1	ADHore	coline	8130259	8130635	.	+	spongegourd	multipliconID=35300;segmentID=314786
CM029400.1	ADHore	coline	40378014	40378894	.	+	spongegourd	multipliconID=35300;segmentID=314781
Cma_Chr00	ADHore	coline	5278583	5278958	.	+	Cmaxima	multipliconID=35300;segmentID=314787
CM029398.1	ADHore	coline	7282394	7282565	.	+	spongegourd	multipliconID=35300;segmentID=314797
chr2	ADHore	coline	16219519	16219886	.	+	cucumber	multipliconID=35300;segmentID=314783
Cla97Chr03	ADHore	coline	7441778	7442098	.	+	watermelo	multipliconID=35300;segmentID=314793
chr7	ADHore	coline	16488827	16489199	.	+	cucumber	multipliconID=35300;segmentID=314778
chr3	ADHore	coline	18543923	18544103	.	+	cucumber	multipliconID=35300;segmentID=314798
Carg_Chr17	ADHore	coline	9302480	9302855	.	+	Cargyrosperma	multipliconID=35300;segmentID=314777
chr7	ADHore	coline	2385529	2385843	.	+	cucumber	multipliconID=35300;segmentID=314794
Cmo_Chr17	ADHore	coline	10075173	10075547	.	+	Cmoschata	multipliconID=35300;segmentID=314776
chr05	ADHore	coline	5616305	5616445	.	+	bottlegourd	multipliconID=35300;segmentID=314799
LG01	ADHore	coline	70928282	70928604	.	+	chayote	multipliconID=35300;segmentID=314792
chr04	ADHore	coline	20177990	20178367	.	+	melo	multipliconID=35300;segmentID=314789
chr08	ADHore	coline	16054600	16054971	.	+	bottlegourd	multipliconID=35300;segmentID=314801
Cp4.1LG20	ADHore	coline	5253716	5254071	.	+	pepo	multipliconID=35300;segmentID=314782
Cma_Chr17	ADHore	coline	8842213	8842588	.	+	Cmaxima	multipliconID=35300;segmentID=314779
BLBB01000001	ADHore	coline	1845988	1846255	.	+	bittergourd	multipliconID=35300;segmentID=314785
Cp4.1LG03	ADHore	coline	6057943	6058257	.	+	pepo	multipliconID=35300;segmentID=314788
chr06	ADHore	coline	14752382	14752749	.	+	melo	multipliconID=35300;segmentID=314796
NC_052359.1	ADHore	coline	34078079	34078356	.	+	waxgourd	multipliconID=35300;segmentID=314790
Carg_Chr17	ADHore	coline	2183673	2183987	.	+	Cargyrosperma	multipliconID=35300;segmentID=314791
NC_052359.1	ADHore	coline	36830350	36830725	.	+	waxgourd	multipliconID=35300;segmentID=314784
chr02	ADHore	coline	28085357	28086207	.	+	bottlegourd	multipliconID=35300;segmentID=314780
BLBB01000007	ADHore	coline	7647902	7648076	.	+	bittergourd	multipliconID=35300;segmentID=314800
Carg_Chr05	ADHore	coline	5169367	5169694	.	+	Cargyrosperma	multipliconID=35300;segmentID=314795
CM029398.1	ADHore	coline	8130259	8130635	.	+	spongegourd	multipliconID=35300;segmentID=314786
CM029400.1	ADHore	coline	40378014	40378894	.	+	spongegourd	multipliconID=35300;segmentID=314781
chr3	ADHore	coline	27792997	27796284	.	+	cucumber	multipliconID=71364;segmentID=608194
BLBB01000008	ADHore	coline	6701509	6704203	.	+	bittergourd	multipliconID=71364;segmentID=608199
Cma_Chr14	ADHore	coline	5275231	5276101	.	+	Cmaxima	multipliconID=71364;segmentID=608191
CM029396.1	ADHore	coline	5505355	5507539	.	+	spongegourd	multipliconID=71364;segmentID=608195
LG05	ADHore	coline	26241836	26246175	.	+	chayote	multipliconID=71364;segmentID=608197
Cp4.1LG03	ADHore	coline	5454062	5455014	.	+	pepo	multipliconID=71364;segmentID=608190
NC_052359.1	ADHore	coline	40684462	40686579	.	+	waxgourd	multipliconID=71364;segmentID=608196
Carg_Chr14	ADHore	coline	5443866	5444825	.	+	Cargyrosperma	multipliconID=71364;segmentID=608189
Cla97Chr10	ADHore	coline	24738868	24741082	.	+	watermelo	multipliconID=71364;segmentID=608192
Cmo_Chr14	ADHore	coline	5549534	5550486	.	+	Cmoschata	multipliconID=71364;segmentID=608188
chr03	ADHore	coline	22618794	22621771	.	+	bottlegourd	multipliconID=71364;segmentID=608198
chr04	ADHore	coline	24128429	24130645	.	+	melo	multipliconID=71364;segmentID=608193
BLBB01000009	ADHore	coline	1431858	1434290	.	+	bittergourd	multipliconID=51364;segmentID=448209
LG06	ADHore	coline	5904201	5912401	.	+	chayote	multipliconID=51364;segmentID=448214
chr7	ADHore	coline	21563358	21564938	.	+	cucumber	multipliconID=51364;segmentID=448206
Cla97Chr05	ADHore	coline	1865854	1868801	.	+	watermelo	multipliconID=51364;segmentID=448210
Cma_Chr17	ADHore	coline	5571965	5573386	.	+	Cmaxima	multipliconID=51364;segmentID=448212
NC_052353.1	ADHore	coline	28704041	28738393	.	+	waxgourd	multipliconID=51364;segmentID=448215
Cp4.1LG12	ADHore	coline	5719341	5720408	.	+	pepo	multipliconID=51364;segmentID=448205
chr10	ADHore	coline	23623945	23626175	.	+	melo	multipliconID=51364;segmentID=448211
chr02	ADHore	coline	34949328	34951070	.	+	bottlegourd	multipliconID=51364;segmentID=448204
Carg_Chr17	ADHore	coline	5873998	5875488	.	+	Cargyrosperma	multipliconID=51364;segmentID=448207
CM029399.1	ADHore	coline	639641	641410	.	+	spongegourd	multipliconID=51364;segmentID=448203
Cmo_Chr17	ADHore	coline	6703026	6704095	.	+	Cmoschata	multipliconID=51364;segmentID=448213
chr01	ADHore	coline	36021958	36026812	.	+	melo	multipliconID=51364;segmentID=448208
chr12	ADHore	coline	11497757	11500645	.	+	melo	multipliconID=37528;segmentID=333657
NC_052352.1	ADHore	coline	17178034	17182713	.	+	waxgourd	multipliconID=37528;segmentID=333653
Cmo_Chr15	ADHore	coline	2479964	2483558	.	+	Cmoschata	multipliconID=37528;segmentID=333648
Carg_Chr15	ADHore	coline	2593357	2596964	.	+	Cargyrosperma	multipliconID=37528;segmentID=333647
Cma_Chr15	ADHore	coline	2390882	2395264	.	+	Cmaxima	multipliconID=37528;segmentID=333646
chr03	ADHore	coline	1652155	1655046	.	+	bottlegourd	multipliconID=37528;segmentID=333659
BLBB01000011	ADHore	coline	13303486	13307122	.	+	bittergourd	multipliconID=37528;segmentID=333652
chr6	ADHore	coline	3652627	3657990	.	+	cucumber	multipliconID=37528;segmentID=333649
Carg_Chr09	ADHore	coline	6229268	6233385	.	+	Cargyrosperma	multipliconID=37528;segmentID=333655
chr1	ADHore	coline	10378522	10381658	.	+	cucumber	multipliconID=37528;segmentID=333658
BLBB01000003	ADHore	coline	15995527	15999492	.	+	bittergourd	multipliconID=37528;segmentID=333660
Cp4.1LG20	ADHore	coline	4805863	4808457	.	+	pepo	multipliconID=37528;segmentID=333661
LG10	ADHore	coline	432248	436743	.	+	chayote	multipliconID=37528;segmentID=333654
Cla97Chr08	ADHore	coline	19392357	19396477	.	+	watermelo	multipliconID=37528;segmentID=333650
Cp4.1LG06	ADHore	coline	4905859	4909288	.	+	pepo	multipliconID=37528;segmentID=333656
CM029403.1	ADHore	coline	6400242	6406750	.	+	spongegourd	multipliconID=37528;segmentID=333651
chr12	ADHore	coline	11497757	11500645	.	+	melo	multipliconID=37528;segmentID=333657
NC_052352.1	ADHore	coline	17178034	17182713	.	+	waxgourd	multipliconID=37528;segmentID=333653
Cmo_Chr15	ADHore	coline	2479964	2483558	.	+	Cmoschata	multipliconID=37528;segmentID=333648
Carg_Chr15	ADHore	coline	2593357	2596964	.	+	Cargyrosperma	multipliconID=37528;segmentID=333647
Cma_Chr15	ADHore	coline	2390882	2395264	.	+	Cmaxima	multipliconID=37528;segmentID=333646
chr03	ADHore	coline	1652155	1655046	.	+	bottlegourd	multipliconID=37528;segmentID=333659
BLBB01000011	ADHore	coline	13303486	13307122	.	+	bittergourd	multipliconID=37528;segmentID=333652
chr6	ADHore	coline	3652627	3657990	.	+	cucumber	multipliconID=37528;segmentID=333649
Carg_Chr09	ADHore	coline	6229268	6233385	.	+	Cargyrosperma	multipliconID=37528;segmentID=333655
chr1	ADHore	coline	10378522	10381658	.	+	cucumber	multipliconID=37528;segmentID=333658
BLBB01000003	ADHore	coline	15995527	15999492	.	+	bittergourd	multipliconID=37528;segmentID=333660
Cp4.1LG20	ADHore	coline	4805863	4808457	.	+	pepo	multipliconID=37528;segmentID=333661
LG10	ADHore	coline	432248	436743	.	+	chayote	multipliconID=37528;segmentID=333654
Cla97Chr08	ADHore	coline	19392357	19396477	.	+	watermelo	multipliconID=37528;segmentID=333650
Cp4.1LG06	ADHore	coline	4905859	4909288	.	+	pepo	multipliconID=37528;segmentID=333656
CM029403.1	ADHore	coline	6400242	6406750	.	+	spongegourd	multipliconID=37528;segmentID=333651
chr11	ADHore	coline	6069050	6072540	.	+	bottlegourd	multipliconID=8071;segmentID=68142
LG11	ADHore	coline	3377586	3380414	.	+	chayote	multipliconID=8071;segmentID=68138
Cmo_Chr05	ADHore	coline	1660336	1661808	.	+	Cmoschata	multipliconID=8071;segmentID=68148
Carg_Chr09	ADHore	coline	956572	978568	.	+	Cargyrosperma	multipliconID=8071;segmentID=68133
Cmo_Chr09	ADHore	coline	1156839	1160106	.	+	Cmoschata	multipliconID=8071;segmentID=68132
Cp4.1LG06	ADHore	coline	992228	993486	.	+	pepo	multipliconID=8071;segmentID=68131
chr05	ADHore	coline	3081157	3090856	.	+	melo	multipliconID=8071;segmentID=68147
Cma_Chr05	ADHore	coline	8780910	8784513	.	+	Cmaxima	multipliconID=8071;segmentID=68144
BLBB01000011	ADHore	coline	2777386	2779006	.	+	bittergourd	multipliconID=8071;segmentID=68137
CM029396.1	ADHore	coline	12209689	12214546	.	+	spongegourd	multipliconID=8071;segmentID=68134
Cp4.1LG11	ADHore	coline	7416066	7419603	.	+	pepo	multipliconID=8071;segmentID=68140
Cmo_Chr05	ADHore	coline	9006566	9010124	.	+	Cmoschata	multipliconID=8071;segmentID=68143
Carg_Chr05	ADHore	coline	10101373	10104879	.	+	Cargyrosperma	multipliconID=8071;segmentID=68145
NC_052354.1	ADHore	coline	10436352	10437797	.	+	waxgourd	multipliconID=8071;segmentID=68146
NC_052354.1	ADHore	coline	43342123	43352866	.	+	waxgourd	multipliconID=8071;segmentID=68139
chr09	ADHore	coline	24451329	24452980	.	+	melo	multipliconID=8071;segmentID=68135
chr2	ADHore	coline	3139984	3143191	.	+	cucumber	multipliconID=8071;segmentID=68141
Cla97Chr08	ADHore	coline	25613055	25614516	.	+	watermelo	multipliconID=8071;segmentID=68136
chr01	ADHore	coline	36610854	36612667	.	+	melo	multipliconID=60631;segmentID=522965
NC_052353.1	ADHore	coline	26218385	26220284	.	+	waxgourd	multipliconID=60631;segmentID=522970
NC_052357.1	ADHore	coline	8254072	8255955	.	+	waxgourd	multipliconID=60631;segmentID=522962
Cma_Chr17	ADHore	coline	5999295	6001052	.	+	Cmaxima	multipliconID=60631;segmentID=522966
LG09	ADHore	coline	40264333	40266934	.	+	chayote	multipliconID=60631;segmentID=522968
Cla97Chr02	ADHore	coline	31692786	31694744	.	+	watermelo	multipliconID=60631;segmentID=522971
chr02	ADHore	coline	35639198	35641114	.	+	bottlegourd	multipliconID=60631;segmentID=522961
BLBB01000009	ADHore	coline	1978720	1980867	.	+	bittergourd	multipliconID=60631;segmentID=522967
chr7	ADHore	coline	22075852	22077783	.	+	cucumber	multipliconID=60631;segmentID=522960
CM029399.1	ADHore	coline	1254769	1256724	.	+	spongegourd	multipliconID=60631;segmentID=522963
Cp4.1LG12	ADHore	coline	6186841	6188563	.	+	pepo	multipliconID=60631;segmentID=522959
chr03	ADHore	coline	28107563	28109453	.	+	bottlegourd	multipliconID=60631;segmentID=522972
Carg_Chr17	ADHore	coline	6335410	6337148	.	+	Cargyrosperma	multipliconID=60631;segmentID=522969
Cmo_Chr17	ADHore	coline	7146077	7148170	.	+	Cmoschata	multipliconID=60631;segmentID=522964
BLBB01000009	ADHore	coline	27528398	27534037	.	+	bittergourd	multipliconID=8299;segmentID=70800
Cma_Chr17	ADHore	coline	2241162	2244161	.	+	Cmaxima	multipliconID=8299;segmentID=70810
NC_052357.1	ADHore	coline	76431696	76440733	.	+	waxgourd	multipliconID=8299;segmentID=70796
NC_052360.1	ADHore	coline	62216394	62217526	.	+	waxgourd	multipliconID=8299;segmentID=70806
Cma_Chr19	ADHore	coline	7780321	7784830	.	+	Cmaxima	multipliconID=8299;segmentID=70791
Cmo_Chr19	ADHore	coline	8136406	8140854	.	+	Cmoschata	multipliconID=8299;segmentID=70790
CM029396.1	ADHore	coline	12564477	12565731	.	+	spongegourd	multipliconID=8299;segmentID=70807
Cp4.1LG15	ADHore	coline	7199817	7204188	.	+	pepo	multipliconID=8299;segmentID=70789
BLBB01000007	ADHore	coline	20527438	20528675	.	+	bittergourd	multipliconID=8299;segmentID=70805
chr09	ADHore	coline	23215650	23217051	.	+	bottlegourd	multipliconID=8299;segmentID=70802
Cla97Chr09	ADHore	coline	33947053	33955331	.	+	watermelo	multipliconID=8299;segmentID=70795
Carg_Chr19	ADHore	coline	7672502	7676977	.	+	Cargyrosperma	multipliconID=8299;segmentID=70792
Cp4.1LG12	ADHore	coline	2313482	2316877	.	+	pepo	multipliconID=8299;segmentID=70798
Cmo_Chr17	ADHore	coline	2331140	2334412	.	+	Cmoschata	multipliconID=8299;segmentID=70801
chr6	ADHore	coline	20521	21657	.	+	cucumber	multipliconID=8299;segmentID=70809
Carg_Chr17	ADHore	coline	2288342	2291340	.	+	Cargyrosperma	multipliconID=8299;segmentID=70803
LG09	ADHore	coline	7736509	7743957	.	+	chayote	multipliconID=8299;segmentID=70804
CM029399.1	ADHore	coline	46253547	46258520	.	+	spongegourd	multipliconID=8299;segmentID=70797
chr7	ADHore	coline	1640132	1647371	.	+	cucumber	multipliconID=8299;segmentID=70793
chr11	ADHore	coline	30946855	30948017	.	+	melo	multipliconID=8299;segmentID=70808
Carg_Chr17	ADHore	coline	2299371	2302678	.	+	Cargyrosperma	multipliconID=8299;segmentID=70799
chr11	ADHore	coline	21632316	21640612	.	+	bottlegourd	multipliconID=8299;segmentID=70794
BLBB01000009	ADHore	coline	27528398	27534037	.	+	bittergourd	multipliconID=8299;segmentID=70800
Cma_Chr17	ADHore	coline	2241162	2244161	.	+	Cmaxima	multipliconID=8299;segmentID=70810
NC_052357.1	ADHore	coline	76431696	76440733	.	+	waxgourd	multipliconID=8299;segmentID=70796
NC_052360.1	ADHore	coline	62216394	62217526	.	+	waxgourd	multipliconID=8299;segmentID=70806
Cma_Chr19	ADHore	coline	7780321	7784830	.	+	Cmaxima	multipliconID=8299;segmentID=70791
Cmo_Chr19	ADHore	coline	8136406	8140854	.	+	Cmoschata	multipliconID=8299;segmentID=70790
CM029396.1	ADHore	coline	12564477	12565731	.	+	spongegourd	multipliconID=8299;segmentID=70807
Cp4.1LG15	ADHore	coline	7199817	7204188	.	+	pepo	multipliconID=8299;segmentID=70789
BLBB01000007	ADHore	coline	20527438	20528675	.	+	bittergourd	multipliconID=8299;segmentID=70805
chr09	ADHore	coline	23215650	23217051	.	+	bottlegourd	multipliconID=8299;segmentID=70802
Cla97Chr09	ADHore	coline	33947053	33955331	.	+	watermelo	multipliconID=8299;segmentID=70795
Carg_Chr19	ADHore	coline	7672502	7676977	.	+	Cargyrosperma	multipliconID=8299;segmentID=70792
Cp4.1LG12	ADHore	coline	2313482	2316877	.	+	pepo	multipliconID=8299;segmentID=70798
Cmo_Chr17	ADHore	coline	2331140	2334412	.	+	Cmoschata	multipliconID=8299;segmentID=70801
chr6	ADHore	coline	20521	21657	.	+	cucumber	multipliconID=8299;segmentID=70809
Carg_Chr17	ADHore	coline	2288342	2291340	.	+	Cargyrosperma	multipliconID=8299;segmentID=70803
LG09	ADHore	coline	7736509	7743957	.	+	chayote	multipliconID=8299;segmentID=70804
CM029399.1	ADHore	coline	46253547	46258520	.	+	spongegourd	multipliconID=8299;segmentID=70797
chr7	ADHore	coline	1640132	1647371	.	+	cucumber	multipliconID=8299;segmentID=70793
chr11	ADHore	coline	30946855	30948017	.	+	melo	multipliconID=8299;segmentID=70808
Carg_Chr17	ADHore	coline	2299371	2302678	.	+	Cargyrosperma	multipliconID=8299;segmentID=70799
chr11	ADHore	coline	21632316	21640612	.	+	bottlegourd	multipliconID=8299;segmentID=70794
Cma_Chr02	ADHore	coline	3779434	3780476	.	+	Cmaxima	multipliconID=9359;segmentID=80387
BLBB01000002	ADHore	coline	9879413	9880181	.	+	bittergourd	multipliconID=9359;segmentID=80397
chr7	ADHore	coline	11547456	11548019	.	+	cucumber	multipliconID=9359;segmentID=80383
chr02	ADHore	coline	4228889	4229415	.	+	melo	multipliconID=9359;segmentID=80393
Carg_Chr19	ADHore	coline	8956558	8957133	.	+	Cargyrosperma	multipliconID=9359;segmentID=80378
Cmo_Chr19	ADHore	coline	9462870	9463667	.	+	Cmoschata	multipliconID=9359;segmentID=80377
Cp4.1LG18	ADHore	coline	2941592	2942080	.	+	pepo	multipliconID=9359;segmentID=80394
Cp4.1LG15	ADHore	coline	8526675	8527315	.	+	pepo	multipliconID=9359;segmentID=80376
BLBB01000006	ADHore	coline	7972447	7976312	.	+	bittergourd	multipliconID=9359;segmentID=80392
chr10	ADHore	coline	10109179	10110146	.	+	bottlegourd	multipliconID=9359;segmentID=80389
Cla97Chr09	ADHore	coline	37186260	37186824	.	+	watermelo	multipliconID=9359;segmentID=80382
Cma_Chr19	ADHore	coline	9027738	9028606	.	+	Cmaxima	multipliconID=9359;segmentID=80379
Cmo_Chr02	ADHore	coline	3922743	3923784	.	+	Cmoschata	multipliconID=9359;segmentID=80385
chr2	ADHore	coline	15164064	15164982	.	+	cucumber	multipliconID=9359;segmentID=80388
LG08	ADHore	coline	12365760	12366287	.	+	chayote	multipliconID=9359;segmentID=80396
chr2	ADHore	coline	15199770	15200579	.	+	cucumber	multipliconID=9359;segmentID=80390
chr02	ADHore	coline	32617575	32618864	.	+	bottlegourd	multipliconID=9359;segmentID=80391
NC_052358.1	ADHore	coline	42287698	42288733	.	+	waxgourd	multipliconID=9359;segmentID=80384
CM029402.1	ADHore	coline	9033142	9033702	.	+	spongegourd	multipliconID=9359;segmentID=80380
Carg_Chr11	ADHore	coline	4003185	4003705	.	+	Cargyrosperma	multipliconID=9359;segmentID=80395
Carg_Chr02	ADHore	coline	3519985	3521027	.	+	Cargyrosperma	multipliconID=9359;segmentID=80386
LG04	ADHore	coline	44416380	44416948	.	+	chayote	multipliconID=9359;segmentID=80381
Cma_Chr02	ADHore	coline	3779434	3780476	.	+	Cmaxima	multipliconID=9359;segmentID=80387
BLBB01000002	ADHore	coline	9879413	9880181	.	+	bittergourd	multipliconID=9359;segmentID=80397
chr7	ADHore	coline	11547456	11548019	.	+	cucumber	multipliconID=9359;segmentID=80383
chr02	ADHore	coline	4228889	4229415	.	+	melo	multipliconID=9359;segmentID=80393
Carg_Chr19	ADHore	coline	8956558	8957133	.	+	Cargyrosperma	multipliconID=9359;segmentID=80378
Cmo_Chr19	ADHore	coline	9462870	9463667	.	+	Cmoschata	multipliconID=9359;segmentID=80377
Cp4.1LG18	ADHore	coline	2941592	2942080	.	+	pepo	multipliconID=9359;segmentID=80394
Cp4.1LG15	ADHore	coline	8526675	8527315	.	+	pepo	multipliconID=9359;segmentID=80376
BLBB01000006	ADHore	coline	7972447	7976312	.	+	bittergourd	multipliconID=9359;segmentID=80392
chr10	ADHore	coline	10109179	10110146	.	+	bottlegourd	multipliconID=9359;segmentID=80389
Cla97Chr09	ADHore	coline	37186260	37186824	.	+	watermelo	multipliconID=9359;segmentID=80382
Cma_Chr19	ADHore	coline	9027738	9028606	.	+	Cmaxima	multipliconID=9359;segmentID=80379
Cmo_Chr02	ADHore	coline	3922743	3923784	.	+	Cmoschata	multipliconID=9359;segmentID=80385
chr2	ADHore	coline	15164064	15164982	.	+	cucumber	multipliconID=9359;segmentID=80388
LG08	ADHore	coline	12365760	12366287	.	+	chayote	multipliconID=9359;segmentID=80396
chr2	ADHore	coline	15199770	15200579	.	+	cucumber	multipliconID=9359;segmentID=80390
chr02	ADHore	coline	32617575	32618864	.	+	bottlegourd	multipliconID=9359;segmentID=80391
NC_052358.1	ADHore	coline	42287698	42288733	.	+	waxgourd	multipliconID=9359;segmentID=80384
CM029402.1	ADHore	coline	9033142	9033702	.	+	spongegourd	multipliconID=9359;segmentID=80380
Carg_Chr11	ADHore	coline	4003185	4003705	.	+	Cargyrosperma	multipliconID=9359;segmentID=80395
Carg_Chr02	ADHore	coline	3519985	3521027	.	+	Cargyrosperma	multipliconID=9359;segmentID=80386
LG04	ADHore	coline	44416380	44416948	.	+	chayote	multipliconID=9359;segmentID=80381
Cma_Chr02	ADHore	coline	3779434	3780476	.	+	Cmaxima	multipliconID=9359;segmentID=80387
BLBB01000002	ADHore	coline	9879413	9880181	.	+	bittergourd	multipliconID=9359;segmentID=80397
chr7	ADHore	coline	11547456	11548019	.	+	cucumber	multipliconID=9359;segmentID=80383
chr02	ADHore	coline	4228889	4229415	.	+	melo	multipliconID=9359;segmentID=80393
Carg_Chr19	ADHore	coline	8956558	8957133	.	+	Cargyrosperma	multipliconID=9359;segmentID=80378
Cmo_Chr19	ADHore	coline	9462870	9463667	.	+	Cmoschata	multipliconID=9359;segmentID=80377
Cp4.1LG18	ADHore	coline	2941592	2942080	.	+	pepo	multipliconID=9359;segmentID=80394
Cp4.1LG15	ADHore	coline	8526675	8527315	.	+	pepo	multipliconID=9359;segmentID=80376
BLBB01000006	ADHore	coline	7972447	7976312	.	+	bittergourd	multipliconID=9359;segmentID=80392
chr10	ADHore	coline	10109179	10110146	.	+	bottlegourd	multipliconID=9359;segmentID=80389
Cla97Chr09	ADHore	coline	37186260	37186824	.	+	watermelo	multipliconID=9359;segmentID=80382
Cma_Chr19	ADHore	coline	9027738	9028606	.	+	Cmaxima	multipliconID=9359;segmentID=80379
Cmo_Chr02	ADHore	coline	3922743	3923784	.	+	Cmoschata	multipliconID=9359;segmentID=80385
chr2	ADHore	coline	15164064	15164982	.	+	cucumber	multipliconID=9359;segmentID=80388
LG08	ADHore	coline	12365760	12366287	.	+	chayote	multipliconID=9359;segmentID=80396
chr2	ADHore	coline	15199770	15200579	.	+	cucumber	multipliconID=9359;segmentID=80390
chr02	ADHore	coline	32617575	32618864	.	+	bottlegourd	multipliconID=9359;segmentID=80391
NC_052358.1	ADHore	coline	42287698	42288733	.	+	waxgourd	multipliconID=9359;segmentID=80384
CM029402.1	ADHore	coline	9033142	9033702	.	+	spongegourd	multipliconID=9359;segmentID=80380
Carg_Chr11	ADHore	coline	4003185	4003705	.	+	Cargyrosperma	multipliconID=9359;segmentID=80395
Carg_Chr02	ADHore	coline	3519985	3521027	.	+	Cargyrosperma	multipliconID=9359;segmentID=80386
LG04	ADHore	coline	44416380	44416948	.	+	chayote	multipliconID=9359;segmentID=80381
Cp4.1LG06	ADHore	coline	4097061	4099179	.	+	pepo	multipliconID=29003;segmentID=256741
NC_052349.1	ADHore	coline	37864996	37868594	.	+	waxgourd	multipliconID=29003;segmentID=256746
Cla97Chr11	ADHore	coline	29474528	29477284	.	+	watermelo	multipliconID=29003;segmentID=256738
Cmo_Chr09	ADHore	coline	4218077	4219791	.	+	Cmoschata	multipliconID=29003;segmentID=256742
Cma_Chr09	ADHore	coline	4059712	4062059	.	+	Cmaxima	multipliconID=29003;segmentID=256744
CM029405.1	ADHore	coline	39512185	39515953	.	+	spongegourd	multipliconID=29003;segmentID=256747
chr07	ADHore	coline	4782221	4785249	.	+	melo	multipliconID=29003;segmentID=256737
Carg_Chr09	ADHore	coline	4405654	4407358	.	+	Cargyrosperma	multipliconID=29003;segmentID=256743
chr4	ADHore	coline	23536862	23540075	.	+	cucumber	multipliconID=29003;segmentID=256736
BLBB01000011	ADHore	coline	7152941	7154156	.	+	bittergourd	multipliconID=29003;segmentID=256739
chr04	ADHore	coline	27367788	27370541	.	+	bottlegourd	multipliconID=29003;segmentID=256735
Cmo_Chr16	ADHore	coline	6106016	6109102	.	+	Cmoschata	multipliconID=29003;segmentID=256748
Cla97Chr07	ADHore	coline	10420713	10423737	.	+	watermelo	multipliconID=29003;segmentID=256745
LG05	ADHore	coline	37333550	37335376	.	+	chayote	multipliconID=29003;segmentID=256740
BLBB01000004	ADHore	coline	25292810	25293651	.	+	bittergourd	multipliconID=73891;segmentID=626836
Cmo_Chr17	ADHore	coline	7282314	7283378	.	+	Cmoschata	multipliconID=73891;segmentID=626832
chr02	ADHore	coline	35912929	35914434	.	+	bottlegourd	multipliconID=73891;segmentID=626827
chr7	ADHore	coline	22264039	22265446	.	+	cucumber	multipliconID=73891;segmentID=626826
chr01	ADHore	coline	36802583	36804208	.	+	melo	multipliconID=73891;segmentID=626825
Cmo_Chr00	ADHore	coline	28000962	28001912	.	+	Cmoschata	multipliconID=73891;segmentID=626838
CM029399.1	ADHore	coline	1656818	1660751	.	+	spongegourd	multipliconID=73891;segmentID=626831
LG07	ADHore	coline	10862462	10864272	.	+	chayote	multipliconID=73891;segmentID=626828
Cma_Chr17	ADHore	coline	6130982	6132074	.	+	Cmaxima	multipliconID=73891;segmentID=626834
NC_052353.1	ADHore	coline	10891112	10894055	.	+	waxgourd	multipliconID=73891;segmentID=626837
LG14	ADHore	coline	7189281	7190375	.	+	chayote	multipliconID=73891;segmentID=626839
Carg_Chr09	ADHore	coline	4013931	4015032	.	+	Cargyrosperma	multipliconID=73891;segmentID=626840
Cp4.1LG12	ADHore	coline	6315411	6316484	.	+	pepo	multipliconID=73891;segmentID=626833
BLBB01000009	ADHore	coline	2211711	2213331	.	+	bittergourd	multipliconID=73891;segmentID=626829
Cla97Chr02	ADHore	coline	32039424	32041976	.	+	watermelo	multipliconID=73891;segmentID=626835
Carg_Chr17	ADHore	coline	6463157	6464987	.	+	Cargyrosperma	multipliconID=73891;segmentID=626830
Carg_Chr05	ADHore	coline	5997842	5998204	.	+	Cargyrosperma	multipliconID=45699;segmentID=398828
Cmo_Chr18	ADHore	coline	7493205	7493604	.	+	Cmoschata	multipliconID=45699;segmentID=398833
CM029398.1	ADHore	coline	47088995	47089541	.	+	spongegourd	multipliconID=45699;segmentID=398825
chr06	ADHore	coline	23249505	23249896	.	+	melo	multipliconID=45699;segmentID=398829
LG03	ADHore	coline	12657537	12657929	.	+	chayote	multipliconID=45699;segmentID=398831
Cp4.1LG09	ADHore	coline	4736378	4736774	.	+	pepo	multipliconID=45699;segmentID=398834
NC_052351.1	ADHore	coline	17911579	17912162	.	+	waxgourd	multipliconID=45699;segmentID=398824
CM029396.1	ADHore	coline	45480225	45480615	.	+	spongegourd	multipliconID=45699;segmentID=398830
BLBB01000001	ADHore	coline	18193195	18194653	.	+	bittergourd	multipliconID=45699;segmentID=398823
chr6	ADHore	coline	25587035	25587642	.	+	cucumber	multipliconID=45699;segmentID=398826
Cla97Chr01	ADHore	coline	29829574	29831763	.	+	watermelo	multipliconID=45699;segmentID=398822
Cma_Chr06	ADHore	coline	6635423	6635816	.	+	Cmaxima	multipliconID=45699;segmentID=398832
chr09	ADHore	coline	20240108	20245217	.	+	bottlegourd	multipliconID=45699;segmentID=398827
Cla97Chr10	ADHore	coline	21297825	21316863	.	+	watermelo	multipliconID=66429;segmentID=568915
chr03	ADHore	coline	8256050	8262210	.	+	melo	multipliconID=66429;segmentID=568925
chr03	ADHore	coline	19432388	19440843	.	+	bottlegourd	multipliconID=66429;segmentID=568911
Cp4.1LG01	ADHore	coline	2383632	2388880	.	+	pepo	multipliconID=66429;segmentID=568921
Carg_Chr04	ADHore	coline	2446663	2451271	.	+	Cargyrosperma	multipliconID=66429;segmentID=568906
BLBB01000004	ADHore	coline	4318393	4324404	.	+	bittergourd	multipliconID=66429;segmentID=568926
Cmo_Chr04	ADHore	coline	2229355	2232558	.	+	Cmoschata	multipliconID=66429;segmentID=568905
Cmo_Chr04	ADHore	coline	2455054	2458783	.	+	Cmoschata	multipliconID=66429;segmentID=568922
Cma_Chr04	ADHore	coline	2149355	2152682	.	+	Cmaxima	multipliconID=66429;segmentID=568904
BLBB01000010	ADHore	coline	3019917	3022797	.	+	bittergourd	multipliconID=66429;segmentID=568920
chr4	ADHore	coline	279509	284171	.	+	cucumber	multipliconID=66429;segmentID=568917
chr08	ADHore	coline	9010275	9016623	.	+	bottlegourd	multipliconID=66429;segmentID=568910
Cp4.1LG01	ADHore	coline	2274112	2277181	.	+	pepo	multipliconID=66429;segmentID=568907
chr4	ADHore	coline	109148	112875	.	+	cucumber	multipliconID=66429;segmentID=568913
Cla97Chr10	ADHore	coline	21943576	21948055	.	+	watermelo	multipliconID=66429;segmentID=568916
Carg_Chr04	ADHore	coline	2552595	2557479	.	+	Cargyrosperma	multipliconID=66429;segmentID=568924
chr03	ADHore	coline	19915867	19920330	.	+	bottlegourd	multipliconID=66429;segmentID=568918
CM029405.1	ADHore	coline	4573106	4577813	.	+	spongegourd	multipliconID=66429;segmentID=568919
NC_052359.1	ADHore	coline	32682179	32688773	.	+	waxgourd	multipliconID=66429;segmentID=568912
BLBB01000004	ADHore	coline	4164629	4168085	.	+	bittergourd	multipliconID=66429;segmentID=568908
LG13	ADHore	coline	3094111	3100195	.	+	chayote	multipliconID=66429;segmentID=568923
BLBB01000010	ADHore	coline	2765792	2771892	.	+	bittergourd	multipliconID=66429;segmentID=568914
chr03	ADHore	coline	8019139	8028747	.	+	melo	multipliconID=66429;segmentID=568909
Cla97Chr10	ADHore	coline	21297825	21316863	.	+	watermelo	multipliconID=66429;segmentID=568915
chr03	ADHore	coline	8256050	8262210	.	+	melo	multipliconID=66429;segmentID=568925
chr03	ADHore	coline	19432388	19440843	.	+	bottlegourd	multipliconID=66429;segmentID=568911
Cp4.1LG01	ADHore	coline	2383632	2388880	.	+	pepo	multipliconID=66429;segmentID=568921
Carg_Chr04	ADHore	coline	2446663	2451271	.	+	Cargyrosperma	multipliconID=66429;segmentID=568906
BLBB01000004	ADHore	coline	4318393	4324404	.	+	bittergourd	multipliconID=66429;segmentID=568926
Cmo_Chr04	ADHore	coline	2229355	2232558	.	+	Cmoschata	multipliconID=66429;segmentID=568905
Cmo_Chr04	ADHore	coline	2455054	2458783	.	+	Cmoschata	multipliconID=66429;segmentID=568922
Cma_Chr04	ADHore	coline	2149355	2152682	.	+	Cmaxima	multipliconID=66429;segmentID=568904
BLBB01000010	ADHore	coline	3019917	3022797	.	+	bittergourd	multipliconID=66429;segmentID=568920
chr4	ADHore	coline	279509	284171	.	+	cucumber	multipliconID=66429;segmentID=568917
chr08	ADHore	coline	9010275	9016623	.	+	bottlegourd	multipliconID=66429;segmentID=568910
Cp4.1LG01	ADHore	coline	2274112	2277181	.	+	pepo	multipliconID=66429;segmentID=568907
chr4	ADHore	coline	109148	112875	.	+	cucumber	multipliconID=66429;segmentID=568913
Cla97Chr10	ADHore	coline	21943576	21948055	.	+	watermelo	multipliconID=66429;segmentID=568916
Carg_Chr04	ADHore	coline	2552595	2557479	.	+	Cargyrosperma	multipliconID=66429;segmentID=568924
chr03	ADHore	coline	19915867	19920330	.	+	bottlegourd	multipliconID=66429;segmentID=568918
CM029405.1	ADHore	coline	4573106	4577813	.	+	spongegourd	multipliconID=66429;segmentID=568919
NC_052359.1	ADHore	coline	32682179	32688773	.	+	waxgourd	multipliconID=66429;segmentID=568912
BLBB01000004	ADHore	coline	4164629	4168085	.	+	bittergourd	multipliconID=66429;segmentID=568908
LG13	ADHore	coline	3094111	3100195	.	+	chayote	multipliconID=66429;segmentID=568923
BLBB01000010	ADHore	coline	2765792	2771892	.	+	bittergourd	multipliconID=66429;segmentID=568914
chr03	ADHore	coline	8019139	8028747	.	+	melo	multipliconID=66429;segmentID=568909
LG13	ADHore	coline	3073850	3077718	.	+	chayote	multipliconID=64400;segmentID=553961
NC_052359.1	ADHore	coline	33842289	33845956	.	+	waxgourd	multipliconID=64400;segmentID=553957
NC_052359.1	ADHore	coline	6664345	6665725	.	+	waxgourd	multipliconID=64400;segmentID=553952
chr3	ADHore	coline	442241	443654	.	+	cucumber	multipliconID=64400;segmentID=553951
chr06	ADHore	coline	33078649	33080082	.	+	melo	multipliconID=64400;segmentID=553950
Cp4.1LG01	ADHore	coline	2370616	2373793	.	+	pepo	multipliconID=64400;segmentID=553963
BLBB01000005	ADHore	coline	404603	405299	.	+	bittergourd	multipliconID=64400;segmentID=553956
Cla97Chr10	ADHore	coline	432092	433909	.	+	watermelo	multipliconID=64400;segmentID=553953
Cla97Chr10	ADHore	coline	21907377	21910365	.	+	watermelo	multipliconID=64400;segmentID=553959
Cmo_Chr04	ADHore	coline	2441241	2444114	.	+	Cmoschata	multipliconID=64400;segmentID=553962
Carg_Chr04	ADHore	coline	2434208	2437380	.	+	Cargyrosperma	multipliconID=64400;segmentID=553964
Cma_Chr04	ADHore	coline	2355451	2358352	.	+	Cmaxima	multipliconID=64400;segmentID=553965
BLBB01000010	ADHore	coline	3002647	3006297	.	+	bittergourd	multipliconID=64400;segmentID=553958
[truncated: 42,433 more rows]

## Sheet: Table S5
Table S5: All putative cis-RCNEs in 12 Cucurbitaceous genomes
[truncated: 19,455 more rows]

## Sheet: Table S6
Table S6: Functional enrichment of the adjacent genes of putative cis-RCNEs in cucumber
[truncated: 623 more rows]

[truncated: 5 more sheets: Table S7, Table S8, Table S9, Table S10, Table S11]
